# Supplementary material for: RNA-Seq Analyses Reveal Roles of the HVCN1 Proton Channel in Cardiac pH Homeostasis
Source: Front Cell Dev Biol. 2022 Mar 16;10:860502. doi: 10.3389/fcell.2022.860502 (PMC8967321; doi:10.3389/fcell.2022.860502)
Supplement: Supplementary file 1 [file Table1.XLSX]

## Sheet: rna-seq
Geneid	Gene name	Transcript ID(s)	Transcript type	sample-1	sample-2	sample-3	sample-4	sample-5	sample-6	sample-7	sample-8
ENSMUSG00000111425	00R_AC107638.2	ENSMUST00000213690.1	processed_pseudogene	0.0601258	0	0.0378672	0	0	0	0	0
ENSMUSG00000111339	00R_Pgap2	ENSMUST00000214560.1	processed_transcript
ENSMUSG00000108652	0610006L08Rik	ENSMUST00000205326.1,ENSMUST00000206672.1	lincRNA	0	0.0269073	0	0	0	0	0	0
ENSMUSG00000021252	0610007P14Rik	ENSMUST00000131681.1,ENSMUST00000124311.1,ENSMUST00000021676.11,ENSMUST00000148323.1,ENSMUST00000142331.1	processed_transcript,retained_intron,protein_coding	4.41925	4.87023	4.58193	4.39454	5.22023	3.75581	4.69142	4.51819
ENSMUSG00000007777	0610009B22Rik	ENSMUST00000109098.1,ENSMUST00000007921.8	protein_coding	13.0774	13.3729	13.4807	14.7713	15.3313	14.03	14.415	16.3994
ENSMUSG00000086714	0610009E02Rik	ENSMUST00000151521.1,ENSMUST00000139144.1,ENSMUST00000133463.1	processed_transcript	1.0522	0.645776	0.870946	0.708797	0.988296	0.589755	1.07457	0.669362
ENSMUSG00000043644	0610009L18Rik	ENSMUST00000143813.1	protein_coding	6.82428	6.51157	8.97453	6.32247	8.03307	7.60474	4.95351	6.59322
ENSMUSG00000024442	0610009O20Rik	ENSMUST00000025314.5	protein_coding	136.425	153.722	161.617	182.019	144.849	169.136	134.138	166.905
ENSMUSG00000042208	0610010F05Rik	ENSMUST00000093267.10,ENSMUST00000043356.12,ENSMUST00000123909.1,ENSMUST00000109532.8,ENSMUST00000155903.7,ENSMUST00000180260.7,ENSMUST00000141353.7,ENSMUST00000131612.1	nonsense_mediated_decay,protein_coding	8.86856	8.39508	7.42198	7.85347	7.75432	7.44954	8.51795	9.47147
ENSMUSG00000020831	0610010K14Rik	ENSMUST00000021180.7,ENSMUST00000108579.7,ENSMUST00000102569.9,ENSMUST00000148878.8,ENSMUST00000134700.7,ENSMUST00000108576.9,ENSMUST00000135390.1,ENSMUST00000150504.2,ENSMUST00000138658.8,ENSMUST00000108575.8,ENSMUST00000108578.8,ENSMUST00000100950.9,ENSMUST00000108577.7,ENSMUST00000021181.12	nonsense_mediated_decay,processed_transcript,retained_intron,protein_coding	0.541132	0.295981	0.492274	0.425278	0.304091	0.279358	0.524181	0.435085
ENSMUSG00000107002	0610012G03Rik	ENSMUST00000202722.1	protein_coding	43.7716	57.9584	65.4724	65.2944	65.9371	59.1617	44.5292	54.3857
ENSMUSG00000058706	0610030E20Rik	ENSMUST00000205578.1,ENSMUST00000205472.1,ENSMUST00000077783.4,ENSMUST00000204152.1	retained_intron,protein_coding	16.6548	14.7452	14.1623	13.4388	14.6471	15.644	15.3847	17.4034
ENSMUSG00000108236	0610033M10Rik	ENSMUST00000204546.1,ENSMUST00000205236.1	lincRNA	0	0	0	0	0.0253409	0	0	0
ENSMUSG00000028608	0610037L13Rik	ENSMUST00000119394.7,ENSMUST00000106726.9,ENSMUST00000135454.7,ENSMUST00000153593.7,ENSMUST00000030346.12,ENSMUST00000106727.9,ENSMUST00000030347.11,ENSMUST00000125107.7,ENSMUST00000132417.7,ENSMUST00000128474.1,ENSMUST00000120473.7,ENSMUST00000127715.7,ENSMUST00000156888.1,ENSMUST00000134254.1	nonsense_mediated_decay,processed_transcript,retained_intron,protein_coding	26.0044	28.0105	30.4831	29.7978	27.5202	26.8804	26.6808	26.3059
ENSMUSG00000060512	0610040J01Rik	ENSMUST00000196367.4,ENSMUST00000081747.7,ENSMUST00000196575.4,ENSMUST00000199667.1	protein_coding	2.22465	5.46219	2.80217	4.593	7.04478	6.33211	5.5039	6.12466
ENSMUSG00000087361	0610043K17Rik	ENSMUST00000142581.1,ENSMUST00000123107.7	lincRNA	0.240503	0.188351	0.302938	0.255167	0.253409	0.217278	0.104836	0.368149
ENSMUSG00000097863	1010001B22Rik	ENSMUST00000181488.1	lincRNA	0.360755	0.591961	0.492274	0.368574	0.709546	0.341437	0.655227	0.602426
ENSMUSG00000097222	1010001N08Rik	ENSMUST00000180789.1,ENSMUST00000181316.1	lincRNA	4.68981	6.86137	5.90729	5.16004	4.96682	4.9974	6.0805	5.4553
ENSMUSG00000090066	1110002E22Rik	ENSMUST00000163080.2,ENSMUST00000184925.1	processed_transcript,protein_coding	104.829	111.934	82.2476	94.3834	84.8161	131.64	110.393	128.25
ENSMUSG00000097134	1110002J07Rik	ENSMUST00000181710.2,ENSMUST00000219021.1	lincRNA	0.0601258	0.0538146	0.0378672	0.0567037	0.177386	0.217278	0.104836	0.167341
ENSMUSG00000102531	1110002O04Rik	ENSMUST00000194261.1	lincRNA	0.270566	0.080722	0.151469	0.113407	0.785569	0.434556	0.235882	0.502022
ENSMUSG00000022972	1110004E09Rik	ENSMUST00000125519.7,ENSMUST00000129345.7,ENSMUST00000149833.7,ENSMUST00000023694.9,ENSMUST00000142340.1,ENSMUST00000131583.1	nonsense_mediated_decay,processed_transcript,protein_coding	13.0774	14.0994	15.0333	16.6425	15.0018	16.0475	12.6852	15.8973
ENSMUSG00000030663	1110004F10Rik	ENSMUST00000205450.1,ENSMUST00000205427.1,ENSMUST00000106607.1,ENSMUST00000032899.11,ENSMUST00000151254.1,ENSMUST00000106608.7	nonsense_mediated_decay,protein_coding	28.6499	34.7374	34.497	34.9012	32.6898	34.7956	30.4025	32.6314
ENSMUSG00000107121	1110006O24Rik	ENSMUST00000201728.1	lincRNA	0.270566	0.511239	0.530141	0.283519	0.456137	0.527676	0.366927	0.368149
ENSMUSG00000046119	1110008E08Rik	ENSMUST00000183621.1,ENSMUST00000060246.1	lincRNA	0	0	0	0	0	0.0310397	0	0
ENSMUSG00000027637	1110008F13Rik	ENSMUST00000152942.1,ENSMUST00000152551.1,ENSMUST00000126767.1,ENSMUST00000029165.3	processed_transcript,retained_intron,protein_coding	27.9284	30.9703	35.5195	37.8214	41.8632	37.4029	30.0618	33.1669
ENSMUSG00000021023	1110008L16Rik	ENSMUST00000184980.7,ENSMUST00000183475.7,ENSMUST00000184766.7,ENSMUST00000021411.14,ENSMUST00000183654.1,ENSMUST00000184249.1	retained_intron,protein_coding	6.8844	6.43085	6.32383	5.95389	7.09546	5.74235	5.4777	8.40049
ENSMUSG00000039195	1110008P14Rik	ENSMUST00000048792.4,ENSMUST00000146423.1	protein_coding	20.4127	20.3957	27.8324	23.5888	28.99	23.9627	18.0843	22.5575
ENSMUSG00000045237	1110012L19Rik	ENSMUST00000053981.5	protein_coding	6.13283	8.0722	8.10359	7.79676	8.18512	7.97721	6.97161	6.32547
ENSMUSG00000098659	1110015O18Rik	ENSMUST00000183944.7,ENSMUST00000183632.1,ENSMUST00000184429.1	lincRNA
ENSMUSG00000028441	1110017D15Rik	ENSMUST00000123356.7,ENSMUST00000095126.4,ENSMUST00000138217.1,ENSMUST00000124019.7,ENSMUST00000030152.12,ENSMUST00000123865.7,ENSMUST00000134546.1,ENSMUST00000125303.7	processed_transcript,protein_coding	0.120252	0.134537	0.189336	0.0567037	0.152046	0.0310397	0.0262091	0.0669362
ENSMUSG00000085151	1110018N20Rik	ENSMUST00000151217.7,ENSMUST00000147446.1,ENSMUST00000138928.1	processed_transcript	3.81799	5.00476	5.56648	5.27345	6.96876	5.95963	6.02809	5.28796
ENSMUSG00000097616	1110019D14Rik	ENSMUST00000181090.7,ENSMUST00000181225.1	lincRNA	2.97623	2.50238	3.02938	3.20376	3.62375	3.07293	3.22372	4.28392
ENSMUSG00000097047	1110020A21Rik	ENSMUST00000181147.1	lincRNA	0.72151	0.511239	0.870946	0.652093	0.886932	0.651835	0.5766	0.736298
ENSMUSG00000068073	1110025L11Rik	ENSMUST00000089104.2	protein_coding
ENSMUSG00000085972	1110028F11Rik	ENSMUST00000137077.1,ENSMUST00000142895.1	sense_intronic	0.0300629	0	0	0.198463	0	0	0	0.0334681
ENSMUSG00000099139	1110028F18Rik	ENSMUST00000183365.1	lincRNA	0	0.0269073	0	0	0	0	0	0
ENSMUSG00000037971	1110032A03Rik	ENSMUST00000042576.10,ENSMUST00000176238.1,ENSMUST00000177142.1,ENSMUST00000176682.1,ENSMUST00000176160.1,ENSMUST00000042468.8,ENSMUST00000177022.1,ENSMUST00000177546.7,ENSMUST00000176894.1	processed_transcript,retained_intron,protein_coding	5.71195	7.02281	9.0124	8.3638	12.9239	10.9881	11.0078	10.442
ENSMUSG00000046999	1110032F04Rik	ENSMUST00000054551.2	protein_coding	0.390818	0.430517	0.189336	0.340222	0.405455	0.403517	0.733854	0.0669362
ENSMUSG00000044991	1110034G24Rik	ENSMUST00000110132.2,ENSMUST00000061891.10,ENSMUST00000148271.7,ENSMUST00000141460.1	processed_transcript,protein_coding	11.5141	16.1175	16.1693	14.1759	18.3722	13.4402	9.12076	12.082
ENSMUSG00000099098	1110035H17Rik	ENSMUST00000205672.1	pseudogene	0.360755	0.269073	0.454407	0.198463	0.27875	0.310397	0.5766	0.401617
ENSMUSG00000097036	1110036E04Rik	ENSMUST00000181151.1	lincRNA	0	0.0269073	0	0	0	0.0310397	0.0262091	0
ENSMUSG00000040720	1110037F02Rik	ENSMUST00000108307.2,ENSMUST00000055372.13,ENSMUST00000059914.12	protein_coding	23.4791	24.5395	18.3656	23.5037	21.6918	23.6212	23.9551	22.9591
ENSMUSG00000092203	1110038B12Rik	ENSMUST00000172531.1,ENSMUST00000172501.7,ENSMUST00000174173.1,ENSMUST00000173811.7,ENSMUST00000174039.7,ENSMUST00000174714.7,ENSMUST00000174464.1,ENSMUST00000173070.7	lincRNA,retained_intron	3.36704	3.49795	4.20326	2.94859	2.50875	2.2659	2.51607	2.47664
ENSMUSG00000063236	1110038F14Rik	ENSMUST00000071792.5	protein_coding	13.5283	10.171	16.8509	15.225	14.9765	12.8815	11.3485	11.9816
ENSMUSG00000040591	1110051M20Rik	ENSMUST00000139490.7,ENSMUST00000132092.1,ENSMUST00000141262.1,ENSMUST00000139807.7,ENSMUST00000094835.8,ENSMUST00000064652.13,ENSMUST00000102594.10,ENSMUST00000145573.7	processed_transcript,protein_coding	7.60591	8.79869	8.93666	7.82512	10.5418	7.88409	9.56631	10.4086
ENSMUSG00000068067	1110057P08Rik	ENSMUST00000089097.2	protein_coding
ENSMUSG00000035171	1110059E24Rik	ENSMUST00000178012.1,ENSMUST00000180304.1,ENSMUST00000178781.1,ENSMUST00000177577.1,ENSMUST00000179768.7,ENSMUST00000177605.1,ENSMUST00000178523.1,ENSMUST00000038830.9,ENSMUST00000179553.1	nonsense_mediated_decay,processed_transcript,retained_intron,protein_coding	6.43346	7.04972	5.90729	5.3585	8.84398	7.01498	6.52606	7.0283
ENSMUSG00000032551	1110059G10Rik	ENSMUST00000035154.3,ENSMUST00000215129.1,ENSMUST00000118422.1	retained_intron,protein_coding	6.94453	7.96457	7.30837	8.73238	7.83035	8.34969	8.3869	7.46339
ENSMUSG00000078570	1110065P20Rik	ENSMUST00000185036.1,ENSMUST00000106190.9,ENSMUST00000163946.1,ENSMUST00000184704.1,ENSMUST00000137769.2,ENSMUST00000125776.7	retained_intron,protein_coding	8.95874	11.032	13.1778	10.15	15.1539	11.0501	8.98971	8.80211
ENSMUSG00000045414	1190002N15Rik	ENSMUST00000113028.1	protein_coding	32.979	31.347	25.1438	28.04	26.2279	34.5162	35.4347	33.3008
ENSMUSG00000096537	1190003K10Rik	ENSMUST00000180282.1	protein_coding
ENSMUSG00000043687	1190005I06Rik	ENSMUST00000180677.1,ENSMUST00000123927.7,ENSMUST00000144417.1	nonsense_mediated_decay,protein_coding	0.21044	0.080722	0.416539	0.425278	0.304091	0.341437	0.104836	0.334681
ENSMUSG00000063320	1190007I07Rik	ENSMUST00000183363.1,ENSMUST00000183416.1,ENSMUST00000176200.7,ENSMUST00000185168.7,ENSMUST00000079648.11	protein_coding	7.72617	11.8661	10.0727	10.4618	16.2182	12.2297	10.274	14.0901
ENSMUSG00000110013	1190028D05Rik	ENSMUST00000210977.1	lincRNA
ENSMUSG00000087684	1200007C13Rik	ENSMUST00000143649.1	lincRNA	0.0300629	0.430517	0.265071	0.113407	0.228068	0.0931192	0.209673	0.133872
ENSMUSG00000097290	1300002E11Rik	ENSMUST00000180830.2,ENSMUST00000211443.1,ENSMUST00000181960.2,ENSMUST00000209728.1,ENSMUST00000209449.1,ENSMUST00000209429.1,ENSMUST00000181780.8	lincRNA	6.52365	6.05415	6.5889	6.15236	7.5516	7.75994	7.57442	6.15813
ENSMUSG00000033688	1300017J02Rik	ENSMUST00000151073.2,ENSMUST00000035163.9,ENSMUST00000142540.1,ENSMUST00000150524.1,ENSMUST00000123530.7,ENSMUST00000154357.1	processed_transcript,retained_intron,protein_coding	0.180377	0	0.0757344	0.170111	0.202727	0.0931192	0.183463	0
ENSMUSG00000098912	1500004A13Rik	ENSMUST00000184958.7,ENSMUST00000184640.1,ENSMUST00000184013.1,ENSMUST00000184014.7,ENSMUST00000185189.1,ENSMUST00000183707.1,ENSMUST00000184170.1,ENSMUST00000183966.7,ENSMUST00000183374.7	lincRNA,retained_intron	0.661384	0.591961	0.378672	0.368574	0.937614	0.682874	0.917317	0.70283
ENSMUSG00000068099	1500009C09Rik	ENSMUST00000143238.1,ENSMUST00000136948.1	protein_coding	0	0.0269073	0	0	0	0	0	0
ENSMUSG00000087651	1500009L16Rik	ENSMUST00000150459.2,ENSMUST00000218623.1,ENSMUST00000218196.1	retained_intron,protein_coding	1.32277	1.72207	1.17388	0.963964	2.73682	2.85566	1.83463	2.24236
ENSMUSG00000072694	1500011B03Rik	ENSMUST00000112160.3,ENSMUST00000061251.5	protein_coding	1.35283	1.02248	1.02242	1.30419	1.36841	1.42783	1.1532	0.836703
ENSMUSG00000051319	1500011K16Rik	ENSMUST00000135091.1	protein_coding	18.0979	20.4765	26.0148	22.5397	26.3546	21.4795	17.7697	22.9926
ENSMUSG00000097247	1500012K07Rik	ENSMUST00000205592.1,ENSMUST00000205989.1	lincRNA	0	0	0	0.0283519	0	0	0	0
ENSMUSG00000094732	1500015L24Rik	ENSMUST00000179640.1,ENSMUST00000179010.1	lincRNA
ENSMUSG00000026051	1500015O10Rik	ENSMUST00000027217.8	protein_coding	0.270566	0.538146	0.227203	0.0850556	0.582841	0.0931192	1.04836	0.100404
ENSMUSG00000087579	1500017E21Rik	ENSMUST00000129953.1,ENSMUST00000146407.1,ENSMUST00000149601.7,ENSMUST00000150138.1,ENSMUST00000128603.1,ENSMUST00000142067.7,ENSMUST00000147754.7,ENSMUST00000144045.7	processed_transcript	7.84642	9.22921	5.64222	5.44356	9.57887	9.59128	11.0078	12.4836
ENSMUSG00000059631	1500035N22Rik	ENSMUST00000075081.6	lincRNA	0.0300629	0.107629	0.113602	0	0.0253409	0	0.0262091	0
ENSMUSG00000043747	1520401A03Rik	ENSMUST00000177300.7,ENSMUST00000176095.3,ENSMUST00000062827.11,ENSMUST00000178006.7,ENSMUST00000201734.3	retained_intron,protein_coding	0	0	0	0.0567037	0.0760228	0.0310397	0	0
ENSMUSG00000086899	1600002D24Rik	ENSMUST00000136744.7,ENSMUST00000127413.1	lincRNA
ENSMUSG00000024118	1600002H07Rik	ENSMUST00000024930.7,ENSMUST00000149916.1,ENSMUST00000137648.7,ENSMUST00000138818.1,ENSMUST00000124557.1	nonsense_mediated_decay,retained_intron,protein_coding	1.98415	2.26022	2.34777	2.49496	3.59841	2.51422	3.80032	2.84479
ENSMUSG00000035595	1600002K03Rik	ENSMUST00000041882.6	protein_coding	2.79585	3.01362	3.48378	2.35321	4.02921	2.79358	1.80843	2.44317
ENSMUSG00000050088	1600012H06Rik	ENSMUST00000052691.8,ENSMUST00000174163.1,ENSMUST00000164837.2,ENSMUST00000174004.1	processed_transcript,protein_coding	12.5362	12.3236	12.4204	11.3975	12.9746	12.7263	13.4977	10.7098
ENSMUSG00000047661	1600012P17Rik	ENSMUST00000062159.8,ENSMUST00000162474.1	lincRNA
ENSMUSG00000054676	1600014C10Rik	ENSMUST00000177983.1,ENSMUST00000067854.9,ENSMUST00000179525.7,ENSMUST00000178207.7,ENSMUST00000179503.2,ENSMUST00000179992.7,ENSMUST00000165308.7,ENSMUST00000178890.1,ENSMUST00000178876.7	processed_transcript,protein_coding	31.9569	35.2486	37.1856	40.9968	33.9315	40.9725	34.0718	42.3037
ENSMUSG00000094690	1600014C23Rik	ENSMUST00000178179.1	protein_coding	0.270566	0.242166	0.151469	0.141759	0.27875	0.341437	0.0524181	0.0669362
ENSMUSG00000029813	1600015I10Rik	ENSMUST00000031837.7	protein_coding	0.0901887	0.107629	0.302938	0.113407	0.152046	0.0620795	0.0262091	0.0669362
ENSMUSG00000099429	1600019K03Rik	ENSMUST00000187829.1	lincRNA
ENSMUSG00000085114	1600025M17Rik	ENSMUST00000138262.1,ENSMUST00000151426.1	lincRNA
ENSMUSG00000110340	1600027J07Rik	ENSMUST00000209501.1	lincRNA
ENSMUSG00000057818	1600029O15Rik	ENSMUST00000178259.1,ENSMUST00000179787.1	transcribed_processed_pseudogene,processed_transcript	0.0601258	0.080722	0.265071	0.0567037	0.126705	0.124159	0.131045	0.167341
ENSMUSG00000029182	1700001C02Rik	ENSMUST00000031078.9,ENSMUST00000114743.1,ENSMUST00000199129.4,ENSMUST00000127815.1	nonsense_mediated_decay,protein_coding	0	0.0269073	0	0	0	0	0.0524181	0
ENSMUSG00000047150	1700001C19Rik	ENSMUST00000160678.1,ENSMUST00000073143.6,ENSMUST00000061885.8,ENSMUST00000125507.1	processed_transcript,protein_coding	0	0.0538146	0.0378672	0.0283519	0.0253409	0.0931192	0.0262091	0
ENSMUSG00000095384	1700001F09Rik	ENSMUST00000178178.1	protein_coding
ENSMUSG00000087170	1700001G01Rik	ENSMUST00000153022.7,ENSMUST00000136956.1,ENSMUST00000125117.1,ENSMUST00000147119.7	lincRNA
ENSMUSG00000085984	1700001G11Rik	ENSMUST00000145637.7,ENSMUST00000143392.1,ENSMUST00000153646.7	processed_transcript	0.270566	0.322888	0.0757344	0.141759	0.456137	0.465596	0.183463	0.669362
ENSMUSG00000095040	1700001J03Rik	ENSMUST00000188052.1,ENSMUST00000073721.6	retained_intron,protein_coding	0.0300629	0.134537	0.113602	0.0283519	0.228068	0.217278	0.157254	0.0334681
ENSMUSG00000101963	1700001J11Rik	ENSMUST00000190330.2,ENSMUST00000185917.1	transcribed_processed_pseudogene,processed_transcript
ENSMUSG00000056508	1700001K19Rik	ENSMUST00000070659.5	protein_coding	0.0300629	0	0	0	0.0253409	0	0	0
ENSMUSG00000075511	1700001L05Rik	ENSMUST00000178628.7,ENSMUST00000177890.1,ENSMUST00000179705.1,ENSMUST00000100370.1	lincRNA	0.120252	0.0538146	0	0.0850556	0.253409	0.0620795	0.2883	0.133872
ENSMUSG00000021534	1700001L19Rik	ENSMUST00000022007.6	protein_coding	0	0	0	0.0567037	0.0253409	0	0	0.0334681
ENSMUSG00000106210	1700001N15Rik	ENSMUST00000199380.1	lincRNA
ENSMUSG00000044320	1700001O22Rik	ENSMUST00000133380.7,ENSMUST00000139968.7,ENSMUST00000136883.7,ENSMUST00000131937.7,ENSMUST00000126898.7,ENSMUST00000130396.7,ENSMUST00000131315.7,ENSMUST00000140168.1,ENSMUST00000135556.7,ENSMUST00000050003.8,ENSMUST00000150205.7,ENSMUST00000129484.7,ENSMUST00000138959.7	processed_transcript,protein_coding	0.330692	0.242166	0.568008	0.0567037	0.329432	0.186238	0.262091	0.267745
ENSMUSG00000018543	1700001P01Rik	ENSMUST00000107576.1	protein_coding	0	0.134537	0.151469	0.0283519	0.0253409	0	0.131045	0.167341
ENSMUSG00000099391	1700003C15Rik	ENSMUST00000185360.2,ENSMUST00000188236.1	lincRNA
ENSMUSG00000085944	1700003D09Rik	ENSMUST00000141929.1	processed_transcript	0	0.0538146	0.0757344	0	0.101364	0	0.0786272	0
ENSMUSG00000030030	1700003E16Rik	ENSMUST00000032106.5,ENSMUST00000203203.1	protein_coding	0.511069	0.40361	0.416539	0.283519	0.785569	0.558715	0.5766	0.301213
ENSMUSG00000095110	1700003E24Rik	ENSMUST00000088134.3	lincRNA
ENSMUSG00000038523	1700003F12Rik	ENSMUST00000109709.3,ENSMUST00000045116.10,ENSMUST00000135641.1	retained_intron,protein_coding	0.180377	0.134537	0.113602	0.0283519	0.177386	0	0.131045	0.133872
ENSMUSG00000087621	1700003G18Rik	ENSMUST00000206534.1	retained_intron	0	0.0269073	0.0757344	0	0	0	0	0
ENSMUSG00000039174	1700003H04Rik	ENSMUST00000178953.2,ENSMUST00000047110.13,ENSMUST00000178485.7,ENSMUST00000180162.7,ENSMUST00000177772.2,ENSMUST00000180033.7	nonsense_mediated_decay,protein_coding
ENSMUSG00000107526	1700003I16Rik	ENSMUST00000205198.1	lincRNA	0.0300629	0	0	0	0	0	0	0.0669362
ENSMUSG00000100372	1700003I22Rik	ENSMUST00000190280.1,ENSMUST00000186048.1	lincRNA
ENSMUSG00000101565	1700003L19Rik	ENSMUST00000190074.1	lincRNA
ENSMUSG00000085389	1700003M07Rik	ENSMUST00000147634.7,ENSMUST00000139884.1	lincRNA	0.0601258	0.107629	0	0	0	0	0	0
ENSMUSG00000102463	1700003N22Rik	ENSMUST00000194834.1	processed_pseudogene	0	0	0	0.0283519	0.0253409	0.0310397	0	0.0669362
ENSMUSG00000100727	1700003P14Rik	ENSMUST00000191022.6,ENSMUST00000185959.1,ENSMUST00000185602.6	lincRNA
ENSMUSG00000027973	1700006A11Rik	ENSMUST00000198630.1,ENSMUST00000029598.9	nonsense_mediated_decay,protein_coding
ENSMUSG00000010841	1700006E09Rik	ENSMUST00000175972.1,ENSMUST00000010985.7,ENSMUST00000176722.7	protein_coding	0	0	0	0	0.0253409	0	0	0
ENSMUSG00000100274	1700006F04Rik	ENSMUST00000188582.1	lincRNA
ENSMUSG00000102000	1700006H21Rik	ENSMUST00000188490.1,ENSMUST00000188960.6	lincRNA	0.0601258	0	0	0	0	0	0	0
ENSMUSG00000031620	1700007B14Rik	ENSMUST00000034033.14,ENSMUST00000121983.1,ENSMUST00000212704.1	protein_coding	0.0601258	0.0269073	0	0.0850556	0	0.0620795	0.0786272	0.0334681
ENSMUSG00000101234	1700007E05Rik	ENSMUST00000190494.1,ENSMUST00000186196.1	transcribed_processed_pseudogene,processed_transcript	0	0	0	0	0	0	0	0.0669362
ENSMUSG00000100666	1700007F19Rik	ENSMUST00000188418.1	lincRNA
ENSMUSG00000057816	1700007G11Rik	ENSMUST00000197812.1,ENSMUST00000080333.7,ENSMUST00000197724.1,ENSMUST00000196339.1	nonsense_mediated_decay,processed_transcript,protein_coding	0	0	0	0	0.0253409	0	0.0524181	0
ENSMUSG00000086330	1700007J10Rik	ENSMUST00000153431.1,ENSMUST00000139530.7	processed_transcript	0.420881	0.511239	0.113602	0.311871	0.0506819	0.279358	0.235882	0.502022
ENSMUSG00000030858	1700007K09Rik	ENSMUST00000188899.1,ENSMUST00000033146.7	protein_coding	0	0	0.0378672	0	0.0506819	0	0	0
ENSMUSG00000026831	1700007K13Rik	ENSMUST00000127683.1,ENSMUST00000086370.10,ENSMUST00000126242.1	processed_transcript,protein_coding	0	0.080722	0	0.0567037	0.0760228	0	0	0.167341
ENSMUSG00000097318	1700007L15Rik	ENSMUST00000180923.1	lincRNA	1.38289	0.887942	1.21175	1.07737	2.15398	1.36575	1.38908	1.53953
ENSMUSG00000086613	1700007M16Rik	ENSMUST00000129075.1	lincRNA
ENSMUSG00000101012	1700008K24Rik	ENSMUST00000185974.6,ENSMUST00000188649.1,ENSMUST00000187177.6,ENSMUST00000190269.1,ENSMUST00000186479.1	lincRNA
ENSMUSG00000109657	1700008N11Rik	ENSMUST00000209848.1	lincRNA
ENSMUSG00000008028	1700008O03Rik	ENSMUST00000150034.1,ENSMUST00000107933.7,ENSMUST00000150886.1,ENSMUST00000134535.1,ENSMUST00000137946.1	processed_transcript,retained_intron,protein_coding	0.240503	0.242166	0.302938	0.340222	0.27875	0.155199	0.0262091	0.133872
ENSMUSG00000069118	1700008P02Rik	ENSMUST00000091364.3	protein_coding
ENSMUSG00000101404	1700009C05Rik	ENSMUST00000191101.1	lincRNA
ENSMUSG00000096573	1700009J07Rik	ENSMUST00000178996.1,ENSMUST00000185513.1,ENSMUST00000185309.1	lincRNA	0.0300629	0	0	0	0.0253409	0	0	0
ENSMUSG00000028287	1700009N14Rik	ENSMUST00000029955.4	protein_coding
ENSMUSG00000057047	1700010B08Rik	ENSMUST00000073081.5	protein_coding	0	0	0	0	0.0253409	0	0	0
ENSMUSG00000099958	1700010B13Rik	ENSMUST00000189435.1,ENSMUST00000188278.1	lincRNA,retained_intron	0	0	0	0	0.0253409	0	0	0
ENSMUSG00000071721	1700010D01Rik	ENSMUST00000096366.5	lincRNA
ENSMUSG00000067101	1700010H22Rik	ENSMUST00000086912.4,ENSMUST00000189748.1,ENSMUST00000187592.1	lincRNA
ENSMUSG00000100010	1700010I02Rik	ENSMUST00000187729.1,ENSMUST00000188525.5	lincRNA
ENSMUSG00000023873	1700010I14Rik	ENSMUST00000151609.1,ENSMUST00000024650.11,ENSMUST00000136954.2	processed_transcript,protein_coding	0.180377	0.080722	0.113602	0.141759	0.152046	0.124159	0.445554	0
ENSMUSG00000100314	1700010J16Rik	ENSMUST00000187828.6,ENSMUST00000189116.1	lincRNA
ENSMUSG00000092599	1700010K23Rik	ENSMUST00000174502.1	processed_transcript
ENSMUSG00000030636	1700010L04Rik	ENSMUST00000178848.5,ENSMUST00000179662.7,ENSMUST00000032872.10	lincRNA
ENSMUSG00000101855	1700010N08Rik	ENSMUST00000187456.1,ENSMUST00000188166.1	transcribed_processed_pseudogene,processed_transcript	0	0	0	0.0567037	0	0	0	0
ENSMUSG00000102099	1700011B04Rik	ENSMUST00000189140.1,ENSMUST00000189905.1	lincRNA,retained_intron
ENSMUSG00000108800	1700011C11Rik	ENSMUST00000205268.1	lincRNA
ENSMUSG00000108791	1700011D18Rik	ENSMUST00000205762.1	lincRNA	0.180377	0.107629	0.0378672	0.113407	0.126705	0.0310397	0.157254	0.334681
ENSMUSG00000021850	1700011H14Rik	ENSMUST00000130853.1,ENSMUST00000022398.13,ENSMUST00000148109.1	nonsense_mediated_decay,protein_coding
ENSMUSG00000058925	1700011I03Rik	ENSMUST00000123872.1,ENSMUST00000079738.9,ENSMUST00000127130.8,ENSMUST00000135806.7	protein_coding	0	0.0538146	0.113602	0	0.0253409	0.0310397	0.131045	0.0669362
ENSMUSG00000109759	1700011L03Rik	ENSMUST00000210613.1	lincRNA
ENSMUSG00000031682	1700011L22Rik	ENSMUST00000034109.5,ENSMUST00000210889.1	processed_transcript,protein_coding	0	0	0	0	0	0	0	0.0334681
ENSMUSG00000079476	1700011M02Rik	ENSMUST00000113602.1	protein_coding
ENSMUSG00000029766	1700012A03Rik	ENSMUST00000201926.3,ENSMUST00000031778.5,ENSMUST00000156267.1,ENSMUST00000135066.1	processed_transcript,protein_coding
ENSMUSG00000020617	1700012B07Rik	ENSMUST00000020941.10,ENSMUST00000106674.7,ENSMUST00000143578.1	protein_coding
ENSMUSG00000031927	1700012B09Rik	ENSMUST00000060330.4,ENSMUST00000188350.6,ENSMUST00000191047.6,ENSMUST00000186706.1,ENSMUST00000191167.1	nonsense_mediated_decay,protein_coding
ENSMUSG00000086482	1700012C08Rik	ENSMUST00000141554.1	processed_transcript
ENSMUSG00000085470	1700012C14Rik	ENSMUST00000132023.1,ENSMUST00000143687.1	lincRNA
ENSMUSG00000110424	1700012D14Rik	ENSMUST00000209959.1,ENSMUST00000210788.1,ENSMUST00000210340.1,ENSMUST00000209597.1	lincRNA,retained_intron	1.56327	1.80279	1.24962	1.27583	1.06432	1.42783	1.86084	1.80728
ENSMUSG00000105023	1700012D16Rik	ENSMUST00000197231.1	sense_intronic
ENSMUSG00000101275	1700012E03Rik	ENSMUST00000186237.1	lincRNA
ENSMUSG00000102069	1700012I11Rik	ENSMUST00000187233.1	lincRNA	0	0.0269073	0.0378672	0.0283519	0	0	0	0
ENSMUSG00000028589	1700012P22Rik	ENSMUST00000030323.2	protein_coding
ENSMUSG00000079346	1700013D24Rik	ENSMUST00000203817.1,ENSMUST00000112537.2	lincRNA,protein_coding	0	0	0	0	0.0253409	0	0	0
ENSMUSG00000027886	1700013F07Rik	ENSMUST00000138210.1,ENSMUST00000029485.5,ENSMUST00000138375.1	processed_transcript,protein_coding
ENSMUSG00000041399	1700013G24Rik	ENSMUST00000048893.3	protein_coding
ENSMUSG00000054727	1700013H16Rik	ENSMUST00000067940.2	protein_coding	0	0.0269073	0	0	0	0	0	0
ENSMUSG00000085801	1700013N06Rik	ENSMUST00000156376.1	lincRNA
ENSMUSG00000051054	1700014D04Rik	ENSMUST00000178508.1,ENSMUST00000055343.2,ENSMUST00000180139.1	protein_coding	0	0.0269073	0.0378672	0	0	0.0310397	0.0262091	0
ENSMUSG00000105903	1700014F14Rik	ENSMUST00000199566.1	lincRNA
ENSMUSG00000110056	1700014L14Rik	ENSMUST00000211704.1	lincRNA
ENSMUSG00000104908	1700015C17Rik	ENSMUST00000197297.1	sense_intronic	0	0	0	0.0283519	0	0	0	0
ENSMUSG00000079666	1700015F17Rik	ENSMUST00000128151.7,ENSMUST00000115447.1,ENSMUST00000156282.1	nonsense_mediated_decay,protein_coding	0	0.0538146	0	0	0	0.0931192	0	0
ENSMUSG00000094445	1700015G11Rik	ENSMUST00000185841.1,ENSMUST00000190307.6,ENSMUST00000180038.7,ENSMUST00000185758.1	protein_coding
ENSMUSG00000097671	1700015O11Rik	ENSMUST00000180964.2	lincRNA	0	0	0	0.0567037	0	0	0	0
ENSMUSG00000015962	1700016C15Rik	ENSMUST00000016106.5	protein_coding	0.0300629	0	0	0	0	0	0	0
ENSMUSG00000031509	1700016D06Rik	ENSMUST00000033906.10,ENSMUST00000191350.1,ENSMUST00000190741.1,ENSMUST00000190787.1	processed_transcript,protein_coding	0	0	0	0	0.0253409	0	0	0
ENSMUSG00000104955	1700016F12Rik	ENSMUST00000198159.1	lincRNA
ENSMUSG00000100625	1700016G22Rik	ENSMUST00000186843.1,ENSMUST00000186819.6	lincRNA	0	0	0	0	0.0253409	0.0310397	0.0524181	0
ENSMUSG00000029320	1700016H13Rik	ENSMUST00000154096.3,ENSMUST00000031261.10,ENSMUST00000120108.7,ENSMUST00000120688.5,ENSMUST00000134926.7,ENSMUST00000119824.7,ENSMUST00000154408.7	nonsense_mediated_decay,protein_coding	0	0.0538146	0.0378672	0.0283519	0	0	0	0
ENSMUSG00000053783	1700016K19Rik	ENSMUST00000066408.5	protein_coding
ENSMUSG00000085609	1700016P03Rik	ENSMUST00000134252.1	processed_transcript	0.330692	0.0538146	0.189336	0.0850556	0.126705	0.0931192	0.104836	0.133872
ENSMUSG00000101894	1700016P04Rik	ENSMUST00000186770.1	lincRNA
ENSMUSG00000032300	1700017B05Rik	ENSMUST00000034846.6,ENSMUST00000215426.1,ENSMUST00000213199.1,ENSMUST00000217657.1,ENSMUST00000214583.1,ENSMUST00000215298.1	processed_transcript,protein_coding	16.6548	16.6556	17.7976	13.8924	18.3722	18.4066	15.4634	14.8598
ENSMUSG00000024729	1700017D01Rik	ENSMUST00000188756.1,ENSMUST00000025635.7	retained_intron,protein_coding
ENSMUSG00000037884	1700017G19Rik	ENSMUST00000202778.1,ENSMUST00000035860.6	lincRNA
ENSMUSG00000098727	1700017I07Rik	ENSMUST00000184823.1	lincRNA	0	0.0269073	0	0	0	0	0	0
ENSMUSG00000086348	1700017J07Rik	ENSMUST00000140241.1	lincRNA
ENSMUSG00000107232	1700017L05Rik	ENSMUST00000201654.1	lincRNA
ENSMUSG00000056912	1700017N19Rik	ENSMUST00000190708.6,ENSMUST00000218464.1,ENSMUST00000041162.12,ENSMUST00000187119.6,ENSMUST00000191336.6,ENSMUST00000188930.6,ENSMUST00000191033.1,ENSMUST00000186825.6,ENSMUST00000190386.6,ENSMUST00000188736.6	nonsense_mediated_decay,protein_coding
ENSMUSG00000038408	1700018A04Rik	ENSMUST00000140980.1,ENSMUST00000150418.7,ENSMUST00000126138.7	lincRNA	0	0	0	0	0.0253409	0	0	0
ENSMUSG00000031809	1700018B08Rik	ENSMUST00000034265.10,ENSMUST00000183280.1,ENSMUST00000182739.7,ENSMUST00000182460.1	nonsense_mediated_decay,protein_coding
ENSMUSG00000037910	1700018B24Rik	ENSMUST00000036023.2	lincRNA
ENSMUSG00000058935	1700018C11Rik	ENSMUST00000102862.3,ENSMUST00000102861.7	protein_coding	0	0	0	0	0	0.0310397	0	0
ENSMUSG00000029620	1700018F24Rik	ENSMUST00000031624.4	protein_coding
ENSMUSG00000109745	1700018G05Rik	ENSMUST00000211116.1	protein_coding	0	0	0	0	0.0253409	0	0	0
ENSMUSG00000046145	1700018M17Rik	ENSMUST00000052502.7	pseudogene	0	0.0269073	0	0	0	0	0	0.100404
ENSMUSG00000110709	1700018P08Rik	ENSMUST00000212522.1	lincRNA
ENSMUSG00000060715	1700019A02Rik	ENSMUST00000190748.1,ENSMUST00000072235.9	protein_coding	0	0	0	0.0283519	0.0253409	0	0.0524181	0
ENSMUSG00000040340	1700019B03Rik	ENSMUST00000159076.7,ENSMUST00000047265.12,ENSMUST00000161680.1	nonsense_mediated_decay,protein_coding	0	0.107629	0	0.0283519	0	0.0620795	0	0
ENSMUSG00000085757	1700019B21Rik	ENSMUST00000129479.1,ENSMUST00000133350.7	lincRNA
ENSMUSG00000043629	1700019D03Rik	ENSMUST00000190831.6,ENSMUST00000190726.1,ENSMUST00000191441.1,ENSMUST00000186266.1,ENSMUST00000114492.7,ENSMUST00000050567.10,ENSMUST00000114493.1	protein_coding	1.8639	1.02248	1.09815	1.16243	1.01364	1.17951	1.12699	0.803235
ENSMUSG00000086202	1700019E08Rik	ENSMUST00000153567.1,ENSMUST00000134308.1	lincRNA
ENSMUSG00000059695	1700019M22Rik	ENSMUST00000073560.4	processed_pseudogene
ENSMUSG00000026931	1700019N19Rik	ENSMUST00000028299.10,ENSMUST00000166692.1	protein_coding
ENSMUSG00000099808	1700019P21Rik	ENSMUST00000186955.2	lincRNA
ENSMUSG00000027409	1700020A23Rik	ENSMUST00000028898.4,ENSMUST00000110281.1,ENSMUST00000189961.1	protein_coding
ENSMUSG00000100937	1700020D05Rik	ENSMUST00000189704.1	protein_coding	0.390818	0.269073	0.151469	0.481982	0.481478	0.558715	0.445554	0.234277
ENSMUSG00000085438	1700020I14Rik	ENSMUST00000153581.1,ENSMUST00000147425.1	lincRNA	323.928	283.334	238.98	300.19	232.427	311.701	274.881	342.211
ENSMUSG00000035085	1700020L24Rik	ENSMUST00000188702.1,ENSMUST00000037378.5	protein_coding	0.0300629	0.0269073	0.0378672	0.198463	0.0506819	0.248318	0	0.0669362
ENSMUSG00000100146	1700020M21Rik	ENSMUST00000188320.1	lincRNA	0	0	0.0378672	0	0	0	0.0262091	0
ENSMUSG00000050844	1700020N01Rik	ENSMUST00000186635.1,ENSMUST00000057341.5	processed_transcript,protein_coding
ENSMUSG00000059690	1700020N15Rik	ENSMUST00000075654.1	protein_coding
ENSMUSG00000100253	1700020N18Rik	ENSMUST00000188956.1	lincRNA	0	0.0269073	0	0.0567037	0	0	0	0.0334681
ENSMUSG00000037535	1700021A07Rik	ENSMUST00000042671.4,ENSMUST00000187763.1,ENSMUST00000188024.1	lincRNA	0	0	0	0	0.0253409	0	0	0
ENSMUSG00000019797	1700021F05Rik	ENSMUST00000152926.1,ENSMUST00000147196.2,ENSMUST00000126463.1	processed_transcript,protein_coding	35.0834	36.7016	47.4476	50.5514	46.1458	45.1007	32.8138	43.0735
ENSMUSG00000027518	1700021F07Rik	ENSMUST00000029023.3	protein_coding
ENSMUSG00000107053	1700021F13Rik	ENSMUST00000202127.1,ENSMUST00000202665.1	lincRNA	0	0.134537	0.151469	0	0.101364	0	0.209673	0
ENSMUSG00000086955	1700021L23Rik	ENSMUST00000153719.1	lincRNA
ENSMUSG00000096796	1700021P04Rik	ENSMUST00000178667.1	lincRNA
ENSMUSG00000038165	1700022A21Rik	ENSMUST00000182910.1,ENSMUST00000182745.1	transcribed_processed_pseudogene,processed_transcript
ENSMUSG00000099751	1700022A22Rik	ENSMUST00000189172.1,ENSMUST00000187130.6,ENSMUST00000185294.6	lincRNA
ENSMUSG00000099983	1700022E09Rik	ENSMUST00000188342.1,ENSMUST00000185295.1	lincRNA
ENSMUSG00000102012	1700022F17Rik	ENSMUST00000185916.1	lincRNA	0	0	0	0.0283519	0	0	0	0
ENSMUSG00000028451	1700022I11Rik	ENSMUST00000139127.2,ENSMUST00000189414.1,ENSMUST00000190902.1,ENSMUST00000185904.1,ENSMUST00000030163.11	nonsense_mediated_decay,processed_transcript,protein_coding	0.571195	0.215259	0.416539	0.45363	0.608182	0.310397	0.5766	0.769766
ENSMUSG00000097523	1700022N22Rik	ENSMUST00000180932.1	lincRNA	0.0601258	0.0538146	0	0	0.0760228	0.0310397	0	0.100404
ENSMUSG00000087393	1700023C21Rik	ENSMUST00000143247.1	lincRNA
ENSMUSG00000100000	1700023F02Rik	ENSMUST00000191223.6,ENSMUST00000189619.1,ENSMUST00000190260.6,ENSMUST00000188279.1,ENSMUST00000186036.1	lincRNA	0	0	0	0.0283519	0	0	0	0
ENSMUSG00000020940	1700023F06Rik	ENSMUST00000021323.10,ENSMUST00000174567.2,ENSMUST00000140559.2,ENSMUST00000172850.7,ENSMUST00000107026.8	nonsense_mediated_decay,retained_intron,protein_coding	0.0901887	0.107629	0.151469	0.141759	0.126705	0	0.157254	0.0669362
ENSMUSG00000103503	1700023G09Rik	ENSMUST00000194513.1,ENSMUST00000194671.1	lincRNA
ENSMUSG00000089827	1700023H06Rik	ENSMUST00000161006.1	processed_transcript	0	0	0	0.0850556	0	0	0	0.0669362
ENSMUSG00000052334	1700024B05Rik	ENSMUST00000064162.10,ENSMUST00000168972.1	protein_coding
ENSMUSG00000099994	1700024B18Rik	ENSMUST00000190088.1	lincRNA	0	0.0269073	0.0378672	0	0	0	0.0262091	0
ENSMUSG00000072473	1700024G13Rik	ENSMUST00000100723.2	protein_coding
ENSMUSG00000069890	1700024J04Rik	ENSMUST00000093146.3	pseudogene	0	0	0.0378672	0	0.0506819	0.0620795	0	0.0669362
ENSMUSG00000045022	1700024P04Rik	ENSMUST00000054425.6	protein_coding
ENSMUSG00000078612	1700024P16Rik	ENSMUST00000106803.8,ENSMUST00000106804.1	protein_coding	0.0300629	0.0269073	0	0.0283519	0	0	0	0.0334681
ENSMUSG00000101113	1700025B11Rik	ENSMUST00000190233.1	protein_coding
ENSMUSG00000078935	1700025C18Rik	ENSMUST00000109304.1	protein_coding
ENSMUSG00000086760	1700025D23Rik	ENSMUST00000129365.1	lincRNA
ENSMUSG00000024728	1700025F22Rik	ENSMUST00000180678.7,ENSMUST00000181567.7,ENSMUST00000078770.4,ENSMUST00000181284.7	protein_coding
ENSMUSG00000100558	1700025F24Rik	ENSMUST00000185238.1	lincRNA
ENSMUSG00000032666	1700025G04Rik	ENSMUST00000128433.7,ENSMUST00000187603.6,ENSMUST00000121533.2,ENSMUST00000044581.13	nonsense_mediated_decay,retained_intron,protein_coding	44.1323	52.9805	37.4128	40.0895	35.0212	44.6972	50.1642	37.3839
ENSMUSG00000101888	1700025H01Rik	ENSMUST00000187479.1	lincRNA
ENSMUSG00000108409	1700025J12Rik	ENSMUST00000205586.1	lincRNA
ENSMUSG00000099747	1700025K24Rik	ENSMUST00000190635.1	lincRNA
ENSMUSG00000109962	1700025L06Rik	ENSMUST00000209655.1,ENSMUST00000210215.1,ENSMUST00000211477.1	lincRNA
ENSMUSG00000100175	1700025M24Rik	ENSMUST00000187620.6,ENSMUST00000188758.6,ENSMUST00000191524.2	lincRNA
ENSMUSG00000028244	1700025O08Rik	ENSMUST00000123729.1	lincRNA
ENSMUSG00000101854	1700026F02Rik	ENSMUST00000212266.1,ENSMUST00000170101.1,ENSMUST00000188626.1,ENSMUST00000211950.1,ENSMUST00000211987.1	lincRNA
ENSMUSG00000073976	1700026J12Rik	ENSMUST00000131357.7,ENSMUST00000098226.4	lincRNA
ENSMUSG00000097716	1700026J14Rik	ENSMUST00000180937.1	lincRNA	0	0	0	0	0.101364	0	0.0262091	0
ENSMUSG00000107737	1700027F06Rik	ENSMUST00000203901.1	lincRNA
ENSMUSG00000100911	1700027F09Rik	ENSMUST00000189767.2	lincRNA
ENSMUSG00000063838	1700027J19Rik	ENSMUST00000143825.1,ENSMUST00000076831.6,ENSMUST00000140410.1	protein_coding	4.41925	4.87023	4.80914	5.27345	4.53603	3.66269	4.79626	3.21294
ENSMUSG00000099417	1700028B04Rik	ENSMUST00000190841.1,ENSMUST00000186274.1	transcribed_processed_pseudogene,processed_transcript	0	0	0	0.0283519	0	0	0	0
ENSMUSG00000101683	1700028D13Rik	ENSMUST00000186834.6,ENSMUST00000187272.1	lincRNA
ENSMUSG00000097321	1700028E10Rik	ENSMUST00000201853.1,ENSMUST00000201142.3,ENSMUST00000181114.5,ENSMUST00000202024.3,ENSMUST00000202216.1,ENSMUST00000181555.3	lincRNA,retained_intron	0.511069	0.69959	0.757344	0.595389	0.760228	0.931192	0.707645	0.769766
ENSMUSG00000056821	1700028I16Rik	ENSMUST00000076984.7,ENSMUST00000178540.7	lincRNA
ENSMUSG00000038782	1700028J19Rik	ENSMUST00000208099.1,ENSMUST00000037220.4,ENSMUST00000206366.1,ENSMUST00000206686.1	processed_transcript,protein_coding	0.420881	0.376703	0.151469	0.425278	0.329432	0.124159	0.131045	0.334681
ENSMUSG00000089798	1700028K03Rik	ENSMUST00000162591.1,ENSMUST00000159902.2,ENSMUST00000163064.7,ENSMUST00000058921.13	processed_transcript,retained_intron,protein_coding	0	0	0.0378672	0	0.0253409	0.0620795	0.0524181	0
ENSMUSG00000101334	1700028M03Rik	ENSMUST00000185938.1	lincRNA
ENSMUSG00000078635	1700028N14Rik	ENSMUST00000139621.1	processed_transcript	0	0.080722	0	0	0	0	0	0.0334681
ENSMUSG00000033053	1700028P14Rik	ENSMUST00000035849.3	protein_coding
ENSMUSG00000086823	1700028P15Rik	ENSMUST00000151904.1,ENSMUST00000139894.7,ENSMUST00000125465.1	lincRNA,retained_intron
ENSMUSG00000100557	1700029E06Rik	ENSMUST00000189036.1	lincRNA
ENSMUSG00000052075	1700029F12Rik	ENSMUST00000091377.4	protein_coding
ENSMUSG00000031452	1700029H14Rik	ENSMUST00000132787.1,ENSMUST00000033830.14,ENSMUST00000151400.9,ENSMUST00000209207.1,ENSMUST00000134023.8,ENSMUST00000187391.6	nonsense_mediated_decay,processed_transcript,protein_coding	0.0901887	0	0.0757344	0	0.0760228	0	0	0.0334681
ENSMUSG00000044916	1700029I15Rik	ENSMUST00000111280.2,ENSMUST00000054316.8,ENSMUST00000191292.1,ENSMUST00000189714.1	nonsense_mediated_decay,retained_intron,protein_coding	0.601258	0.511239	0.833079	0.45363	0.734887	0.217278	0.524181	0.468553
ENSMUSG00000099968	1700029J03Rik	ENSMUST00000189879.6,ENSMUST00000185803.1	lincRNA
ENSMUSG00000071103	1700029J07Rik	ENSMUST00000098786.2,ENSMUST00000095323.7	protein_coding	1.95409	1.93733	1.89336	1.55935	2.43273	1.98654	2.54228	2.34277
ENSMUSG00000101189	1700029M03Rik	ENSMUST00000187300.1,ENSMUST00000187517.1	lincRNA
ENSMUSG00000086788	1700029M20Rik	ENSMUST00000148529.1,ENSMUST00000166316.1,ENSMUST00000134416.1,ENSMUST00000153347.1	lincRNA
ENSMUSG00000098144	1700029N11Rik	ENSMUST00000190628.6,ENSMUST00000182568.2	lincRNA
ENSMUSG00000061633	1700029P11Rik	ENSMUST00000074608.3	protein_coding
ENSMUSG00000099759	1700030C10Rik	ENSMUST00000189625.1	processed_transcript	0.571195	0	1.09815	0	0.658864	0.403517	0.471763	0.903639
ENSMUSG00000091071	1700030C10Rik	ENSMUST00000110971.2,ENSMUST00000186243.1	transcribed_unprocessed_pseudogene,processed_transcript	0.0601258	0	0.0378672	0	0.0760228	0.0620795	0.0786272	0.133872
ENSMUSG00000086459	1700030C12Rik	ENSMUST00000133489.1,ENSMUST00000144783.1,ENSMUST00000101462.4,ENSMUST00000125126.1	processed_transcript	0.0300629	0.0538146	0	0.0567037	0.0506819	0.124159	0.0786272	0.0334681
ENSMUSG00000099869	1700030F04Rik	ENSMUST00000190546.6,ENSMUST00000188781.6,ENSMUST00000187642.1	lincRNA
ENSMUSG00000031847	1700030J22Rik	ENSMUST00000070577.6,ENSMUST00000213068.1	protein_coding	0.390818	0.322888	0.189336	0.311871	0.380114	0.434556	0.655227	0.301213
ENSMUSG00000052794	1700030K09Rik	ENSMUST00000064853.12,ENSMUST00000139130.1,ENSMUST00000121902.1	retained_intron,protein_coding	5.44138	4.4128	6.24809	5.33015	5.92978	5.83547	5.87083	5.55571
ENSMUSG00000099508	1700030L20Rik	ENSMUST00000189233.1	lincRNA
ENSMUSG00000100969	1700030N03Rik	ENSMUST00000190982.6,ENSMUST00000190668.6,ENSMUST00000191405.6,ENSMUST00000190575.6,ENSMUST00000189643.1,ENSMUST00000190259.1	lincRNA
ENSMUSG00000100198	1700030O20Rik	ENSMUST00000185546.1	lincRNA
ENSMUSG00000032894	1700031F05Rik	ENSMUST00000048061.12,ENSMUST00000124592.2	nonsense_mediated_decay,protein_coding
ENSMUSG00000099863	1700031L13Rik	ENSMUST00000186079.1,ENSMUST00000185410.1,ENSMUST00000185607.1,ENSMUST00000188072.1	lincRNA
ENSMUSG00000099353	1700031M16Rik	ENSMUST00000189724.6,ENSMUST00000191513.1,ENSMUST00000185508.6,ENSMUST00000186090.6,ENSMUST00000189907.6,ENSMUST00000185584.6,ENSMUST00000191037.6	processed_transcript,protein_coding
ENSMUSG00000100315	1700031P21Rik	ENSMUST00000186498.1,ENSMUST00000191400.1,ENSMUST00000187526.6	lincRNA	0	0	0	0	0.0253409	0	0	0.0334681
ENSMUSG00000097302	1700034B16Rik	ENSMUST00000180957.1	lincRNA
ENSMUSG00000024532	1700034E13Rik	ENSMUST00000118724.7,ENSMUST00000091904.5	protein_coding
ENSMUSG00000097962	1700034G24Rik	ENSMUST00000182949.1,ENSMUST00000183186.7	lincRNA
ENSMUSG00000074619	1700034I23Rik	ENSMUST00000099123.4	protein_coding	0	0.0269073	0.0378672	0	0.0506819	0.0620795	0.0262091	0.0334681
ENSMUSG00000040163	1700034J05Rik	ENSMUST00000111622.1,ENSMUST00000036592.14	protein_coding
ENSMUSG00000100294	1700034K08Rik	ENSMUST00000190562.6,ENSMUST00000185830.6,ENSMUST00000188082.6,ENSMUST00000188921.1	lincRNA
ENSMUSG00000029867	1700034O15Rik	ENSMUST00000031900.5	protein_coding
ENSMUSG00000095956	1700036A12Rik	ENSMUST00000190053.1,ENSMUST00000178191.1	lincRNA	0	0	0	0	0.0760228	0	0	0
ENSMUSG00000086185	1700036O09Rik	ENSMUST00000136834.1	lincRNA
ENSMUSG00000085542	1700037C06Rik	ENSMUST00000132824.1	lincRNA
ENSMUSG00000005983	1700037C18Rik	ENSMUST00000115859.7,ENSMUST00000123235.2,ENSMUST00000177519.1,ENSMUST00000177221.1,ENSMUST00000177323.7,ENSMUST00000006139.7	nonsense_mediated_decay,processed_transcript,protein_coding	2.04428	1.80279	2.80217	1.61606	2.58477	2.7315	2.25398	1.67341
ENSMUSG00000097540	1700037F24Rik	ENSMUST00000181254.1	lincRNA
ENSMUSG00000027327	1700037H04Rik	ENSMUST00000136838.7,ENSMUST00000184121.7,ENSMUST00000184535.7,ENSMUST00000152961.1,ENSMUST00000028800.11,ENSMUST00000103188.9,ENSMUST00000133602.7	nonsense_mediated_decay,processed_transcript,retained_intron,protein_coding	4.56956	6.08105	5.90729	5.72708	8.99603	6.45627	9.64494	6.22507
ENSMUSG00000097933	1700039M10Rik	ENSMUST00000180397.1	lincRNA
ENSMUSG00000104086	1700039M15Rik	ENSMUST00000195377.1	lincRNA
ENSMUSG00000097515	1700040D17Rik	ENSMUST00000181305.2	lincRNA	0.0901887	0.161444	0.113602	0.113407	0.126705	0.0931192	0.2883	0.167341
ENSMUSG00000100667	1700040F15Rik	ENSMUST00000188244.1	protein_coding
ENSMUSG00000019945	1700040L02Rik	ENSMUST00000020103.8,ENSMUST00000166919.3	protein_coding	12.927	14.799	17.0024	16.9828	11.0993	11.8261	10.6409	14.0566
ENSMUSG00000100282	1700041C23Rik	ENSMUST00000185243.1	lincRNA
ENSMUSG00000054822	1700041G16Rik	ENSMUST00000186344.1,ENSMUST00000068068.4	lincRNA	0.21044	0.0269073	0.0378672	0.0283519	0.126705	0.0931192	0.235882	0.0669362
ENSMUSG00000087010	1700041M05Rik	ENSMUST00000130055.1	lincRNA
ENSMUSG00000100857	1700041M19Rik	ENSMUST00000207519.1,ENSMUST00000190908.1,ENSMUST00000208105.1,ENSMUST00000190317.1,ENSMUST00000207924.1	lincRNA
ENSMUSG00000105991	1700042D02Rik	ENSMUST00000198232.1	lincRNA
ENSMUSG00000078593	1700042G07Rik	ENSMUST00000106492.2	protein_coding
ENSMUSG00000087044	1700042G15Rik	ENSMUST00000143574.1,ENSMUST00000137606.1,ENSMUST00000152001.1	lincRNA
ENSMUSG00000099911	1700044C05Rik	ENSMUST00000186060.1	lincRNA
ENSMUSG00000100297	1700044K03Rik	ENSMUST00000190201.1	lincRNA
ENSMUSG00000085561	1700046C09Rik	ENSMUST00000139973.1	lincRNA
ENSMUSG00000085549	1700047F07Rik	ENSMUST00000147654.1,ENSMUST00000151438.1,ENSMUST00000140321.1,ENSMUST00000143064.7	lincRNA	0.0300629	0	0	0	0	0	0.104836	0
ENSMUSG00000099349	1700047G03Rik	ENSMUST00000188888.6,ENSMUST00000190000.1,ENSMUST00000186347.6,ENSMUST00000191278.6	lincRNA
ENSMUSG00000110717	1700047G07Rik	ENSMUST00000212351.1,ENSMUST00000212030.1	lincRNA
ENSMUSG00000094103	1700047I17Rik2	ENSMUST00000177978.2	protein_coding
ENSMUSG00000087347	1700047K16Rik	ENSMUST00000145068.1	processed_transcript	0.150314	0.0538146	0.0378672	0.113407	0.202727	0	0.0524181	0.200809
ENSMUSG00000100147	1700047M11Rik	ENSMUST00000189594.1,ENSMUST00000185216.2	lincRNA	1.08226	1.1032	0.492274	0.680445	0.506819	0.155199	0.681436	0.267745
ENSMUSG00000105274	1700048F04Rik	ENSMUST00000199057.1	lincRNA
ENSMUSG00000043773	1700048O20Rik	ENSMUST00000215356.1,ENSMUST00000214777.1,ENSMUST00000063103.4	lincRNA	0.270566	0.080722	0.113602	0.0850556	0.0760228	0.0620795	0.104836	0.0669362
ENSMUSG00000085077	1700049E15Rik	ENSMUST00000141575.1,ENSMUST00000152737.1	lincRNA
ENSMUSG00000079271	1700049E17Rik1	ENSMUST00000095985.4	protein_coding
ENSMUSG00000072613	1700049E17Rik2	ENSMUST00000111874.2,ENSMUST00000100701.10	protein_coding
ENSMUSG00000101553	1700049E22Rik	ENSMUST00000187986.1	lincRNA
ENSMUSG00000043859	1700049L16Rik	ENSMUST00000049520.5	processed_pseudogene
ENSMUSG00000086951	1700051A21Rik	ENSMUST00000154739.1,ENSMUST00000147937.1	processed_transcript	0	0	0	0.0283519	0	0	0	0
ENSMUSG00000101912	1700052I22Rik	ENSMUST00000190431.1	lincRNA
ENSMUSG00000099988	1700054A03Rik	ENSMUST00000189904.6,ENSMUST00000187368.1	lincRNA
ENSMUSG00000100219	1700054K19Rik	ENSMUST00000186102.1	lincRNA
ENSMUSG00000093616	1700055C04Rik	ENSMUST00000176450.1	processed_transcript
ENSMUSG00000044854	1700056E22Rik	ENSMUST00000050306.7	protein_coding	1.02214	1.58753	1.40109	1.13407	1.34307	0.993272	0.760063	0.669362
ENSMUSG00000084792	1700056N10Rik	ENSMUST00000141875.1	lincRNA	0.360755	0.0538146	0.151469	0.198463	0.177386	0.124159	0.131045	0.133872
ENSMUSG00000074139	1700057G04Rik	ENSMUST00000150594.7,ENSMUST00000098477.7,ENSMUST00000126606.7,ENSMUST00000135182.2,ENSMUST00000185580.6,ENSMUST00000134712.2	nonsense_mediated_decay,processed_transcript,protein_coding	0.0300629	0	0	0	0	0	0	0
ENSMUSG00000084757	1700057H15Rik	ENSMUST00000148832.7,ENSMUST00000156566.1,ENSMUST00000127913.7,ENSMUST00000143859.7	lincRNA
ENSMUSG00000086007	1700057H21Rik	ENSMUST00000154530.1,ENSMUST00000152467.1	lincRNA
ENSMUSG00000086887	1700060C16Rik	ENSMUST00000150559.1	lincRNA
ENSMUSG00000085580	1700061F12Rik	ENSMUST00000132414.1	lincRNA
ENSMUSG00000024209	1700061G19Rik	ENSMUST00000025048.6,ENSMUST00000125425.1	retained_intron,protein_coding	0.0601258	0.0538146	0.151469	0.0567037	0.0253409	0	0.0786272	0
ENSMUSG00000028009	1700061I17Rik	ENSMUST00000029642.7	lincRNA	0	0	0	0	0.0253409	0	0.0262091	0
ENSMUSG00000086366	1700061J23Rik	ENSMUST00000141678.1	lincRNA	0.0300629	0	0	0	0	0	0	0
ENSMUSG00000100062	1700063A18Rik	ENSMUST00000190901.1	lincRNA
ENSMUSG00000100837	1700063D05Rik	ENSMUST00000191461.6,ENSMUST00000188499.1,ENSMUST00000213914.1,ENSMUST00000185590.6,ENSMUST00000214568.1	lincRNA	0	0	0	0	0.0253409	0	0	0
ENSMUSG00000040657	1700063H04Rik	ENSMUST00000043553.3	lincRNA
ENSMUSG00000099266	1700063H06Rik	ENSMUST00000183678.1	lincRNA
ENSMUSG00000102036	1700063K16Rik	ENSMUST00000191341.1,ENSMUST00000190306.1	transcribed_processed_pseudogene,processed_transcript
ENSMUSG00000101978	1700063O14Rik	ENSMUST00000187067.1	lincRNA
ENSMUSG00000082766	1700064H15Rik	ENSMUST00000119133.1	protein_coding	0.0300629	0.0269073	0	0	0	0	0	0
ENSMUSG00000100681	1700064J06Rik	ENSMUST00000187551.1	lincRNA
ENSMUSG00000100211	1700064M15Rik	ENSMUST00000185726.1	lincRNA	0	0	0	0.0283519	0	0.0310397	0.0524181	0.0334681
ENSMUSG00000099435	1700065I16Rik	ENSMUST00000191090.6,ENSMUST00000185477.6,ENSMUST00000185277.1	transcribed_unprocessed_pseudogene,processed_transcript
ENSMUSG00000107341	1700065J11Rik	ENSMUST00000201560.1	lincRNA	0	0	0	0	0.0506819	0	0	0
ENSMUSG00000100872	1700065J18Rik	ENSMUST00000188648.1,ENSMUST00000190576.2	lincRNA
ENSMUSG00000107408	1700065L07Rik	ENSMUST00000204961.1	lincRNA
ENSMUSG00000100134	1700065O20Rik	ENSMUST00000186872.1	lincRNA
ENSMUSG00000101634	1700066B17Rik	ENSMUST00000186683.1,ENSMUST00000187091.6,ENSMUST00000191299.6	lincRNA	0.0901887	0.322888	0.568008	0.340222	0.304091	0.341437	0.235882	0.502022
ENSMUSG00000073598	1700066B19Rik	ENSMUST00000097617.2,ENSMUST00000143778.1	processed_transcript,protein_coding	0.0300629	0.242166	0.0757344	0.283519	0.329432	0.124159	0.157254	0.234277
ENSMUSG00000101810	1700066C05Rik	ENSMUST00000191029.1	lincRNA
ENSMUSG00000097717	1700066J03Rik	ENSMUST00000181908.1	lincRNA	0	0	0	0.0850556	0	0	0	0
ENSMUSG00000038323	1700066M21Rik	ENSMUST00000185952.1,ENSMUST00000042734.2,ENSMUST00000187255.1	processed_transcript,protein_coding	2.97623	2.47547	2.15843	1.89958	2.71148	2.66942	2.3064	2.97866
ENSMUSG00000085800	1700066O22Rik	ENSMUST00000133147.7,ENSMUST00000150186.1,ENSMUST00000153122.1,ENSMUST00000151669.7,ENSMUST00000150994.1	processed_transcript	0	0	0	0	0	0	0	0.133872
ENSMUSG00000099378	1700067G17Rik	ENSMUST00000186180.1	lincRNA	0.0300629	0	0	0	0	0.0620795	0	0
ENSMUSG00000046408	1700067K01Rik	ENSMUST00000174570.7,ENSMUST00000140120.2,ENSMUST00000172548.1,ENSMUST00000060357.13	nonsense_mediated_decay,retained_intron,protein_coding	0.150314	0.134537	0.151469	0.170111	0.0253409	0	0.0524181	0.0669362
ENSMUSG00000021545	1700067P10Rik	ENSMUST00000022028.4	protein_coding
ENSMUSG00000042184	1700069L16Rik	ENSMUST00000162388.7,ENSMUST00000047891.5,ENSMUST00000159233.1	processed_transcript,protein_coding	0.0300629	0	0	0	0	0	0	0
ENSMUSG00000107637	1700069P05Rik	ENSMUST00000204240.1	lincRNA
ENSMUSG00000080980	1700071K01Rik	ENSMUST00000117522.1	processed_pseudogene
ENSMUSG00000100487	1700072B07Rik	ENSMUST00000191141.1	lincRNA
ENSMUSG00000101702	1700072G22Rik	ENSMUST00000189460.1	lincRNA
ENSMUSG00000107744	1700072O05Rik	ENSMUST00000204672.1	lincRNA
ENSMUSG00000087204	1700073E17Rik	ENSMUST00000148424.1,ENSMUST00000136180.1,ENSMUST00000152419.1,ENSMUST00000146858.1	transcribed_processed_pseudogene,processed_transcript	0	0.0538146	0	0	0	0	0	0
ENSMUSG00000099872	1700074H08Rik	ENSMUST00000189831.1	lincRNA	0	0	0	0	0	0	0.0262091	0
ENSMUSG00000029883	1700074P13Rik	ENSMUST00000136499.1,ENSMUST00000031935.9,ENSMUST00000122181.7	protein_coding
ENSMUSG00000032566	1700080E11Rik	ENSMUST00000035180.4,ENSMUST00000190661.1	protein_coding
ENSMUSG00000086771	1700080G11Rik	ENSMUST00000156401.1	lincRNA	0	0	0	0.113407	0.202727	0.0310397	0.0786272	0.100404
ENSMUSG00000031118	1700080O16Rik	ENSMUST00000114866.1,ENSMUST00000033449.7	protein_coding	0	0.0538146	0	0	0	0	0	0
ENSMUSG00000100573	1700081H04Rik	ENSMUST00000190550.1	lincRNA
ENSMUSG00000100668	1700083H02Rik	ENSMUST00000190526.1	lincRNA
ENSMUSG00000100747	1700084E18Rik	ENSMUST00000205624.1	pseudogene	0.72151	0.457424	1.17388	0.510334	0.430796	0.341437	0.471763	0.368149
ENSMUSG00000099639	1700084F23Rik	ENSMUST00000189784.1,ENSMUST00000186662.6,ENSMUST00000189890.6,ENSMUST00000191362.1,ENSMUST00000188461.6	lincRNA
ENSMUSG00000058101	1700084J12Rik	ENSMUST00000187707.1,ENSMUST00000079057.7	transcribed_processed_pseudogene,processed_transcript	0.0300629	0	0	0	0	0	0	0
ENSMUSG00000057805	1700084M14Rik	ENSMUST00000078832.4	protein_coding
ENSMUSG00000020548	1700086D15Rik	ENSMUST00000108696.6,ENSMUST00000020855.4	protein_coding	0	0.0269073	0	0	0	0	0	0
ENSMUSG00000071265	1700086L19Rik	ENSMUST00000185822.6,ENSMUST00000095617.2,ENSMUST00000186463.6	processed_transcript,transcribed_unitary_pseudogene
ENSMUSG00000097080	1700086O06Rik	ENSMUST00000181757.7,ENSMUST00000181871.1	lincRNA	1.47308	1.37227	1.89336	1.55935	2.20466	1.52095	1.23183	1.80728
ENSMUSG00000085085	1700086P04Rik	ENSMUST00000149472.2	lincRNA	0.0300629	0.0269073	0.0757344	0	0.0506819	0.0931192	0.0524181	0.200809
ENSMUSG00000033029	1700088E04Rik	ENSMUST00000186559.6,ENSMUST00000190400.1,ENSMUST00000189761.6,ENSMUST00000191006.1,ENSMUST00000188562.6,ENSMUST00000190509.6,ENSMUST00000185944.1,ENSMUST00000190730.6,ENSMUST00000186459.6,ENSMUST00000190959.6,ENSMUST00000169604.7,ENSMUST00000186053.6,ENSMUST00000187550.6	nonsense_mediated_decay,processed_transcript,protein_coding	2.13447	2.61001	2.65071	2.86354	2.53409	1.64511	2.38503	2.37624
ENSMUSG00000090462	1700091H14Rik	ENSMUST00000167772.2,ENSMUST00000185725.6	transcribed_processed_pseudogene,processed_transcript
ENSMUSG00000086781	1700092C02Rik	ENSMUST00000134397.1	lincRNA	0	0	0	0	0.0253409	0	0	0
ENSMUSG00000085353	1700092C17Rik	ENSMUST00000135792.1,ENSMUST00000169209.1	lincRNA
ENSMUSG00000084811	1700092E19Rik	ENSMUST00000123438.1,ENSMUST00000154703.1	lincRNA
ENSMUSG00000078600	1700092K14Rik	ENSMUST00000106604.1	processed_transcript	0.0901887	0	0.0757344	0.0283519	0.0506819	0.0620795	0.0786272	0.0334681
ENSMUSG00000090840	1700092M07Rik	ENSMUST00000187020.1,ENSMUST00000163172.1	retained_intron,protein_coding
ENSMUSG00000020286	1700093K21Rik	ENSMUST00000020527.11,ENSMUST00000140122.1,ENSMUST00000156629.1,ENSMUST00000169264.7	protein_coding	0.120252	0.0269073	0	0.113407	0.0506819	0.0620795	0.0786272	0.0334681
ENSMUSG00000107895	1700094M24Rik	ENSMUST00000203771.1	lincRNA
ENSMUSG00000100430	1700095A13Rik	ENSMUST00000185460.1	lincRNA
ENSMUSG00000084861	1700095J07Rik	ENSMUST00000140275.1,ENSMUST00000128017.1	lincRNA
ENSMUSG00000108505	1700095K22Rik	ENSMUST00000206808.1	lincRNA
ENSMUSG00000099630	1700096J18Rik	ENSMUST00000190043.1	lincRNA
ENSMUSG00000101856	1700096K18Rik	ENSMUST00000188465.1	lincRNA	2.37497	2.9329	2.65071	2.77848	2.58477	2.85566	2.5947	2.07502
ENSMUSG00000102096	1700101O22Rik	ENSMUST00000187396.1	lincRNA
ENSMUSG00000032611	1700102P08Rik	ENSMUST00000192995.5,ENSMUST00000035234.5	protein_coding	0.631321	0.672683	0.492274	0.311871	0.633523	0.341437	0.314509	0.468553
ENSMUSG00000049476	1700104B16Rik	ENSMUST00000187948.1,ENSMUST00000079376.11	lincRNA
ENSMUSG00000101009	1700108F19Rik	ENSMUST00000185213.6,ENSMUST00000191447.1,ENSMUST00000191266.6,ENSMUST00000188798.6,ENSMUST00000190818.6,ENSMUST00000191384.1,ENSMUST00000189375.1,ENSMUST00000185809.1	lincRNA,retained_intron	0.21044	0.242166	0.0378672	0.0850556	0.202727	0.186238	0.235882	0.334681
ENSMUSG00000085044	1700109G15Rik	ENSMUST00000150735.1	lincRNA
ENSMUSG00000008307	1700109H08Rik	ENSMUST00000125740.1,ENSMUST00000156973.1,ENSMUST00000198134.1,ENSMUST00000147801.7,ENSMUST00000008451.11	nonsense_mediated_decay,retained_intron,protein_coding	2.55535	1.42609	1.36322	1.81452	1.31773	2.04862	2.56849	1.77381
ENSMUSG00000101261	1700109I08Rik	ENSMUST00000185680.1	lincRNA
ENSMUSG00000097267	1700109K24Rik	ENSMUST00000181870.1	lincRNA
ENSMUSG00000099384	1700110C19Rik	ENSMUST00000187397.6,ENSMUST00000188715.1	lincRNA	0.240503	0.295981	0.302938	0.340222	0	0.248318	0.235882	0.334681
ENSMUSG00000079407	1700110I01Rik	ENSMUST00000112775.2,ENSMUST00000168543.2,ENSMUST00000186836.1,ENSMUST00000179153.1,ENSMUST00000112812.7,ENSMUST00000188883.1	lincRNA	0.0300629	0	0	0	0	0.0310397	0	0
ENSMUSG00000100732	1700110I07Rik	ENSMUST00000191289.1	processed_pseudogene
ENSMUSG00000063458	1700112E06Rik	ENSMUST00000162337.1,ENSMUST00000159107.1,ENSMUST00000162540.1,ENSMUST00000161249.7,ENSMUST00000075639.10,ENSMUST00000159777.7	processed_transcript,protein_coding	0.601258	0.457424	1.13602	0.538686	1.87523	1.33471	1.52013	1.10445
ENSMUSG00000101574	1700112H15Rik	ENSMUST00000188766.1	lincRNA	0	0	0	0	0	0.0310397	0.0524181	0
ENSMUSG00000086632	1700112J05Rik	ENSMUST00000129353.1	lincRNA	0	0.0269073	0	0	0	0	0	0
ENSMUSG00000097527	1700112J16Rik	ENSMUST00000181631.1,ENSMUST00000208802.1	lincRNA	0.240503	0.188351	0.113602	0.198463	0.27875	0.217278	0.340718	0.167341
ENSMUSG00000087510	1700112K13Rik	ENSMUST00000141892.1	lincRNA
ENSMUSG00000047129	1700113H08Rik	ENSMUST00000189775.1,ENSMUST00000189456.6,ENSMUST00000169849.2	protein_coding	0.21044	0.242166	0.0378672	0.113407	0.177386	0.434556	0.104836	0.301213
ENSMUSG00000092276	1700116B05Rik	ENSMUST00000173461.2,ENSMUST00000174511.1	lincRNA
ENSMUSG00000100599	1700120C14Rik	ENSMUST00000190683.1	retained_intron	2.49522	3.6594	3.97606	2.43826	2.96489	2.60734	4.11482	3.68149
ENSMUSG00000098086	1700120C18Rik	ENSMUST00000182952.1	lincRNA
ENSMUSG00000100717	1700120G07Rik	ENSMUST00000187267.1,ENSMUST00000190881.6	lincRNA
ENSMUSG00000086068	1700120G11Rik	ENSMUST00000150273.1	lincRNA	0	0	0	0	0.0253409	0	0	0
ENSMUSG00000093386	1700120O09Rik	ENSMUST00000177127.1	processed_transcript
ENSMUSG00000099574	1700121L03Rik	ENSMUST00000187796.1	lincRNA
ENSMUSG00000100364	1700121L16Rik	ENSMUST00000189166.1	lincRNA
ENSMUSG00000092066	1700121N20Rik	ENSMUST00000167922.1	lincRNA
ENSMUSG00000087685	1700122E12Rik	ENSMUST00000147538.1,ENSMUST00000141347.1	processed_transcript	0.0901887	0	0.0757344	0	0	0	0.0524181	0
ENSMUSG00000094928	1700122O11Rik	ENSMUST00000178823.1	protein_coding
ENSMUSG00000029526	1700123K08Rik	ENSMUST00000031501.1,ENSMUST00000198778.1,ENSMUST00000199968.4	retained_intron,protein_coding
ENSMUSG00000072878	1700123L14Rik	ENSMUST00000090061.5	protein_coding
ENSMUSG00000085614	1700123M08Rik	ENSMUST00000146154.1,ENSMUST00000154194.1,ENSMUST00000128443.1	processed_transcript	2.85598	2.31403	2.57497	2.69343	2.86352	2.85566	3.01404	2.4097
ENSMUSG00000086080	1700123O12Rik	ENSMUST00000145856.1,ENSMUST00000141312.1,ENSMUST00000146783.7,ENSMUST00000133829.7	lincRNA
ENSMUSG00000040822	1700123O20Rik	ENSMUST00000038539.6	protein_coding	8.35749	8.79869	9.42894	7.93852	9.09739	7.2633	7.41717	7.63073
ENSMUSG00000101481	1700123O21Rik	ENSMUST00000190515.1	sense_intronic	0	0	0	0	0.0253409	0	0	0
ENSMUSG00000097584	1700125G22Rik	ENSMUST00000181124.1	lincRNA
ENSMUSG00000018479	1700125H20Rik	ENSMUST00000100681.7,ENSMUST00000018623.3	protein_coding	0	0.0269073	0	0	0	0	0	0
ENSMUSG00000099945	1700126A01Rik	ENSMUST00000185283.1	lincRNA
ENSMUSG00000099794	1700128A07Rik	ENSMUST00000186643.1,ENSMUST00000186311.1	lincRNA
ENSMUSG00000031510	1700128E19Rik	ENSMUST00000134409.1	lincRNA	0.0300629	0	0.0757344	0	0	0	0	0
ENSMUSG00000031998	1700128F08Rik	ENSMUST00000213708.1,ENSMUST00000034483.4	transcribed_processed_pseudogene,processed_transcript
ENSMUSG00000021977	1700129C05Rik	ENSMUST00000159858.1,ENSMUST00000162674.7,ENSMUST00000022548.9,ENSMUST00000162271.1	protein_coding
ENSMUSG00000100603	1700129L04Rik	ENSMUST00000189291.6,ENSMUST00000185302.1	sense_intronic
ENSMUSG00000100182	1810006J02Rik	ENSMUST00000191060.6,ENSMUST00000186473.1	lincRNA	0.420881	0.40361	0.302938	0.396926	0.658864	0.248318	0.314509	0.368149
ENSMUSG00000100844	1810007C17Rik	ENSMUST00000187665.1	lincRNA
ENSMUSG00000100001	1810007D17Rik	ENSMUST00000187629.1	lincRNA
ENSMUSG00000100094	1810008I18Rik	ENSMUST00000185464.1,ENSMUST00000187848.1	lincRNA	0	0.0538146	0	0	0	0.0931192	0.0524181	0
ENSMUSG00000071653	1810009A15Rik	ENSMUST00000187037.6,ENSMUST00000186647.6,ENSMUST00000096251.9,ENSMUST00000190843.1,ENSMUST00000185488.6	nonsense_mediated_decay,retained_intron,protein_coding	0.240503	0.161444	0.0757344	0.113407	0.126705	0.0310397	0.183463	0.167341
ENSMUSG00000094808	1810009J06Rik	ENSMUST00000076638.6	protein_coding
ENSMUSG00000109305	1810010D01Rik	ENSMUST00000208788.1,ENSMUST00000207841.1,ENSMUST00000208264.1,ENSMUST00000207703.1	processed_transcript,retained_intron,protein_coding	0.0601258	0	0.189336	0.141759	0.202727	0.310397	0.235882	0.167341
ENSMUSG00000078607	1810010H24Rik	ENSMUST00000140447.3,ENSMUST00000106767.2	protein_coding	1.14239	2.01805	1.59042	1.78617	1.6725	1.33471	2.46365	1.00404
ENSMUSG00000056329	1810010K12Rik	ENSMUST00000149577.1,ENSMUST00000070378.2	processed_transcript
ENSMUSG00000041707	1810011H11Rik	ENSMUST00000039191.6	protein_coding	0.390818	0.672683	0.340805	0.198463	0.760228	1.30367	0.812481	0.70283
ENSMUSG00000056313	1810011O10Rik	ENSMUST00000052622.5	protein_coding	76.3898	48.2179	63.6548	50.3529	68.3445	65.3387	47.2812	45.2154
ENSMUSG00000087595	1810012K08Rik	ENSMUST00000155199.1	lincRNA	0.631321	0.618868	0.908813	1.04902	0.684205	1.02431	0.864899	1.20485
ENSMUSG00000099825	1810012K16Rik	ENSMUST00000190830.1	lincRNA	0.0901887	0.0538146	0.113602	0.0283519	0.152046	0.0931192	0.0786272	0
ENSMUSG00000022507	1810013L24Rik	ENSMUST00000023150.5	protein_coding	42.8998	38.6658	35.2165	37.3678	31.9549	44.1075	33.6	43.3077
ENSMUSG00000097412	1810014B01Rik	ENSMUST00000218691.1,ENSMUST00000218095.1,ENSMUST00000218536.1,ENSMUST00000181587.1,ENSMUST00000220419.1,ENSMUST00000218106.1	transcribed_unprocessed_pseudogene,processed_transcript	7.33535	7.50714	8.17932	7.74006	9.65489	9.5292	7.18129	9.77269
ENSMUSG00000101088	1810018F18Rik	ENSMUST00000188253.6,ENSMUST00000189764.1,ENSMUST00000189546.6	transcribed_unprocessed_pseudogene,processed_transcript
ENSMUSG00000086390	1810019D21Rik	ENSMUST00000140509.1,ENSMUST00000145343.1,ENSMUST00000137995.7	processed_transcript	0.240503	0.242166	0.265071	0.226815	0.456137	0.558715	0.157254	0.234277
ENSMUSG00000097115	1810019N24Rik	ENSMUST00000191346.1,ENSMUST00000181128.1	lincRNA	0.0601258	0.0538146	0.0378672	0.0283519	0.126705	0.0931192	0.0262091	0.0669362
ENSMUSG00000089997	1810020O05Rik	ENSMUST00000162547.1	lincRNA	0.0601258	0.080722	0	0.0283519	0	0	0	0
ENSMUSG00000087331	1810021B22Rik	ENSMUST00000150364.2,ENSMUST00000162579.7	lincRNA	1.74365	2.74455	3.18085	2.86354	2.38205	1.83134	2.54228	2.91173
ENSMUSG00000078784	1810022K09Rik	ENSMUST00000108365.3,ENSMUST00000186870.6,ENSMUST00000190064.1,ENSMUST00000185423.1,ENSMUST00000185384.6	retained_intron,protein_coding	12.7166	11.1934	15.1469	12.6166	14.8244	11.8882	10.5623	11.9816
ENSMUSG00000044145	1810024B03Rik	ENSMUST00000150956.1,ENSMUST00000056146.1	processed_transcript,protein_coding	0.661384	0.753405	0.946681	0.538686	1.39375	0.713914	0.917317	0.970575
ENSMUSG00000101970	1810026B05Rik	ENSMUST00000183916.7,ENSMUST00000190028.6,ENSMUST00000184587.3,ENSMUST00000184855.7,ENSMUST00000184554.7,ENSMUST00000187421.6,ENSMUST00000189960.1,ENSMUST00000184655.3	lincRNA,retained_intron	10.2514	13.8842	11.133	11.4825	10.9726	10.5225	10.8768	10.8437
ENSMUSG00000044148	1810030O07Rik	ENSMUST00000060108.6	protein_coding	17.5868	17.14	18.1384	19.0241	16.725	16.389	17.4552	16.6671
ENSMUSG00000020812	1810032O08Rik	ENSMUST00000134818.1,ENSMUST00000106378.7,ENSMUST00000131260.2,ENSMUST00000144049.7,ENSMUST00000142834.7,ENSMUST00000153405.1,ENSMUST00000139934.7	nonsense_mediated_decay,retained_intron,protein_coding	2.70566	2.39475	3.25658	2.18309	2.20466	1.83134	1.57254	1.50606
ENSMUSG00000054091	1810037I17Rik	ENSMUST00000106429.5	protein_coding	31.2354	32.3426	41.9569	32.3778	48.5279	34.4231	30.4811	34.5056
ENSMUSG00000062760	1810041L15Rik	ENSMUST00000189248.6,ENSMUST00000186527.1,ENSMUST00000189994.6,ENSMUST00000080751.8	protein_coding	1.6234	2.07186	1.13602	1.5877	1.115	0.993272	1.65117	0.903639
ENSMUSG00000020284	1810043G02Rik	ENSMUST00000105398.1,ENSMUST00000129277.1,ENSMUST00000130949.1,ENSMUST00000116237.2,ENSMUST00000149074.7,ENSMUST00000136275.1,ENSMUST00000105397.9,ENSMUST00000123999.7	processed_transcript,retained_intron,protein_coding	10.7024	8.93323	12.3068	13.0135	12.0623	10.4604	9.19938	10.6094
ENSMUSG00000100680	1810044D09Rik	ENSMUST00000186472.1	lincRNA	1.6234	1.96423	2.15843	1.81452	2.76216	1.70719	2.22777	2.10849
ENSMUSG00000036027	1810046K07Rik	ENSMUST00000181366.1,ENSMUST00000039959.10	protein_coding
ENSMUSG00000097221	1810049J17Rik	ENSMUST00000180521.1	protein_coding	0.390818	0.349795	0.265071	0.510334	0.506819	0.775994	0.314509	0.70283
ENSMUSG00000100277	1810053B23Rik	ENSMUST00000185555.6,ENSMUST00000185971.6,ENSMUST00000185242.1,ENSMUST00000189798.1,ENSMUST00000185364.6,ENSMUST00000188056.6	lincRNA,retained_intron	0	0.0269073	0	0	0	0	0	0
ENSMUSG00000035372	1810055G02Rik	ENSMUST00000039048.1	protein_coding	6.97459	7.50714	5.52861	5.98224	7.57694	5.64923	7.60063	6.45934
ENSMUSG00000073155	1810058I24Rik	ENSMUST00000152147.7,ENSMUST00000130875.7,ENSMUST00000136110.1	lincRNA	54.5642	60.4069	77.2113	87.0119	79.089	69.3117	51.2387	67.706
ENSMUSG00000086340	1810059C17Rik	ENSMUST00000125173.1	processed_transcript	0.0300629	0.0269073	0.0378672	0.141759	0.177386	0.0931192	0.0786272	0.100404
ENSMUSG00000108207	1810059H22Rik	ENSMUST00000203249.2,ENSMUST00000204809.1,ENSMUST00000203691.1,ENSMUST00000203662.1,ENSMUST00000204589.1,ENSMUST00000204570.1,ENSMUST00000203736.1,ENSMUST00000204941.1	lincRNA,retained_intron	1.92403	1.66825	2.4235	2.52332	1.77386	2.14174	1.59875	1.80728
ENSMUSG00000027713	1810062G17Rik	ENSMUST00000029268.6	protein_coding	0.420881	0.430517	0.227203	0.226815	0.532159	0.341437	0.157254	0.133872
ENSMUSG00000085551	1810063I02Rik	ENSMUST00000130205.1	lincRNA
ENSMUSG00000013653	1810065E05Rik	ENSMUST00000013797.2	protein_coding	0	0	0	0	0	0	0.0786272	0
ENSMUSG00000087165	2010001A14Rik	ENSMUST00000140069.1,ENSMUST00000132378.1,ENSMUST00000152790.7	processed_transcript	1.11233	1.34537	2.3099	1.36089	1.97659	1.70719	1.25804	1.60647
ENSMUSG00000051606	2010001K21Rik	ENSMUST00000060680.4	pseudogene	0.661384	0.780312	1.13602	0.793852	1.08966	0.682874	1.67738	0.435085
ENSMUSG00000042041	2010003K11Rik	ENSMUST00000048482.6	protein_coding	0	0	0	0.0283519	0	0.0620795	0	0
ENSMUSG00000095620	2010005H15Rik	ENSMUST00000063539.6,ENSMUST00000187183.6,ENSMUST00000187742.6	protein_coding	0	0	0	0	0.0253409	0	0	0
ENSMUSG00000102047	2010010A06Rik	ENSMUST00000185628.1,ENSMUST00000190465.1,ENSMUST00000186356.1	transcribed_processed_pseudogene,processed_transcript
ENSMUSG00000087277	2010013B24Rik	ENSMUST00000126922.1	lincRNA	0	0	0	0.0567037	0.0253409	0.0931192	0.0786272	0
ENSMUSG00000096983	2010015M23Rik	ENSMUST00000181900.1	lincRNA	0.511069	0.40361	1.09815	0.425278	0.760228	0.403517	0.366927	0.602426
ENSMUSG00000091575	2010016I18Rik	ENSMUST00000191570.1,ENSMUST00000164330.1,ENSMUST00000187757.1	processed_transcript,retained_intron	0.0901887	0.188351	0.0757344	0.255167	0.304091	0.155199	0.157254	0.502022
ENSMUSG00000025528	2010106E10Rik	ENSMUST00000026602.8,ENSMUST00000113412.2	protein_coding	0	0.0269073	0	0	0	0	0	0
ENSMUSG00000021290	2010107E04Rik	ENSMUST00000021719.5	protein_coding	135.403	141.936	173.28	162.541	190.538	148.991	114.272	148.063
ENSMUSG00000020083	2010107G23Rik	ENSMUST00000141724.7,ENSMUST00000156798.1,ENSMUST00000124615.7,ENSMUST00000125704.7,ENSMUST00000150057.1,ENSMUST00000142821.7,ENSMUST00000064050.4,ENSMUST00000138450.1,ENSMUST00000141144.1,ENSMUST00000142796.7,ENSMUST00000027719.11	processed_transcript,protein_coding	2.25472	3.22888	2.95364	2.83519	3.72512	3.29021	3.09267	4.65207
ENSMUSG00000029384	2010109A12Rik	ENSMUST00000201993.1,ENSMUST00000031330.4	retained_intron,protein_coding	0.180377	0.188351	0.265071	0	0.253409	0.186238	0.0524181	0.200809
ENSMUSG00000063522	2010109I03Rik	ENSMUST00000077004.5,ENSMUST00000190826.1	processed_transcript,protein_coding	0.0601258	0.0538146	0.0757344	0.0283519	0.304091	0.0931192	0.104836	0.133872
ENSMUSG00000098434	2010110E17Rik	ENSMUST00000184161.1	lincRNA
ENSMUSG00000106095	2010110G14Rik	ENSMUST00000196438.2	lincRNA
ENSMUSG00000097755	2010110K18Rik	ENSMUST00000181641.1,ENSMUST00000181453.1	lincRNA
ENSMUSG00000021458	2010111I01Rik	ENSMUST00000159152.1,ENSMUST00000021911.14,ENSMUST00000091560.10	protein_coding	29.5518	31.7237	37.072	32.9732	41.5591	39.6998	30.8219	33.5016
ENSMUSG00000063018	2010204K13Rik	ENSMUST00000147870.1,ENSMUST00000154346.1,ENSMUST00000128571.1,ENSMUST00000150671.1	processed_transcript	0.0901887	0.80722	0.454407	0.255167	0.380114	0.124159	0.83869	0.100404
ENSMUSG00000026090	2010300C02Rik	ENSMUST00000162875.7,ENSMUST00000160589.1,ENSMUST00000160023.5	protein_coding	1.53321	2.01805	1.77976	1.5877	1.36841	1.98654	1.57254	1.573
ENSMUSG00000097289	2010300F17Rik	ENSMUST00000181758.1,ENSMUST00000180492.1	lincRNA
ENSMUSG00000100714	2010308F09Rik	ENSMUST00000186931.1,ENSMUST00000186827.6	lincRNA	0	0	0.0757344	0	0	0	0	0
ENSMUSG00000074829	2010315B03Rik	ENSMUST00000186041.1,ENSMUST00000189915.6,ENSMUST00000071300.12,ENSMUST00000177714.7,ENSMUST00000185949.1	processed_transcript,protein_coding	6.70403	6.37704	5.07421	6.15236	8.18512	7.04602	7.78409	7.73113
ENSMUSG00000100691	2010320M18Rik	ENSMUST00000191396.1	lincRNA	6.28315	6.51157	7.87638	8.61897	6.86739	6.61146	5.92325	5.55571
ENSMUSG00000089983	2010320O07Rik	ENSMUST00000160935.1	processed_transcript	0.270566	0.242166	0.265071	0.141759	0.101364	0.0931192	0.0262091	0.0669362
ENSMUSG00000030587	2200002D01Rik	ENSMUST00000151339.1,ENSMUST00000032808.5	retained_intron,protein_coding	0.631321	1.58753	1.55256	1.44595	2.45807	1.27263	2.41123	0.803235
ENSMUSG00000013083	2200002J24Rik	ENSMUST00000013227.7,ENSMUST00000207437.1,ENSMUST00000207260.1,ENSMUST00000207565.1	lincRNA,protein_coding	0.0300629	0	0	0	0	0	0.0524181	0
ENSMUSG00000097165	2210008F06Rik	ENSMUST00000180805.1	lincRNA	0.0601258	0.0269073	0.0757344	0.0850556	0.0253409	0.0931192	0.104836	0
ENSMUSG00000029882	2210010C04Rik	ENSMUST00000031931.5	protein_coding
ENSMUSG00000074217	2210011C24Rik	ENSMUST00000056686.11,ENSMUST00000185457.1,ENSMUST00000188195.1,ENSMUST00000190457.1,ENSMUST00000191523.1	protein_coding	1.6234	2.69073	5.60435	4.11102	3.2183	2.39006	1.91326	2.71092
ENSMUSG00000101791	2210011K15Rik	ENSMUST00000190690.1	lincRNA
ENSMUSG00000086316	2210013O21Rik	ENSMUST00000208235.1,ENSMUST00000185492.6,ENSMUST00000149514.7,ENSMUST00000155617.1,ENSMUST00000208373.1,ENSMUST00000140575.7	processed_transcript,protein_coding	7.2151	7.15735	10.1484	9.27106	10.6178	7.32538	7.07645	7.6642
ENSMUSG00000021550	2210016F16Rik	ENSMUST00000022032.5	protein_coding	19.1501	21.1761	26.6964	27.1894	27.2668	24.7387	22.6971	24.1974
ENSMUSG00000029559	2210016L21Rik	ENSMUST00000140090.1,ENSMUST00000131427.7,ENSMUST00000147743.7,ENSMUST00000131771.2,ENSMUST00000031538.8	nonsense_mediated_decay,retained_intron,protein_coding	15.783	17.3552	20.6755	18.4571	18.6256	15.8613	14.6247	16.0647
ENSMUSG00000103523	2210017I01Rik	ENSMUST00000195278.1	protein_coding
ENSMUSG00000039563	2210406O10Rik	ENSMUST00000151434.1,ENSMUST00000122882.1,ENSMUST00000044964.5,ENSMUST00000149687.1	lincRNA	0.120252	0.107629	0.340805	0.113407	0.152046	0.217278	0.157254	0.100404
ENSMUSG00000037145	2210407C18Rik	ENSMUST00000048801.7,ENSMUST00000126695.1,ENSMUST00000108821.7	processed_transcript,protein_coding	1.53321	2.12568	2.00696	2.06969	2.02727	2.14174	2.25398	1.53953
ENSMUSG00000087380	2210408F21Rik	ENSMUST00000124811.1,ENSMUST00000146778.7,ENSMUST00000123149.7,ENSMUST00000155345.7,ENSMUST00000139444.7,ENSMUST00000152157.7,ENSMUST00000151076.7,ENSMUST00000153057.7,ENSMUST00000138606.7,ENSMUST00000133510.1,ENSMUST00000136571.7,ENSMUST00000144612.7,ENSMUST00000138653.7,ENSMUST00000151800.7	lincRNA	10.9429	12.6464	15.3741	14.3744	17.3585	15.582	14.8081	15.0941
ENSMUSG00000071252	2210408I21Rik	ENSMUST00000168779.1	protein_coding	2.25472	1.56062	2.3099	1.36089	1.72318	1.39679	2.04431	1.63994
ENSMUSG00000081766	2210409E12Rik	ENSMUST00000122062.1	transcribed_processed_pseudogene
ENSMUSG00000085394	2210414B05Rik	ENSMUST00000139600.1	lincRNA
ENSMUSG00000086494	2210417A02Rik	ENSMUST00000150265.1	lincRNA	0	0	0.113602	0.0283519	0	0	0.0262091	0
ENSMUSG00000078894	2210418O10Rik	ENSMUST00000099009.8,ENSMUST00000135430.1,ENSMUST00000136719.1,ENSMUST00000166464.1	protein_coding	0	0.0538146	0.0378672	0	0	0.0310397	0.0524181	0.100404
ENSMUSG00000101773	2210420H20Rik	ENSMUST00000188435.1	lincRNA
ENSMUSG00000039269	2300002M23Rik	ENSMUST00000174246.1,ENSMUST00000044326.4	retained_intron,protein_coding
ENSMUSG00000078257	2300003K06Rik	ENSMUST00000105054.2	protein_coding
ENSMUSG00000032403	2300009A05Rik	ENSMUST00000168665.2,ENSMUST00000186165.1,ENSMUST00000187234.1,ENSMUST00000185528.1	processed_transcript,retained_intron,protein_coding	11.3037	12.3236	13.2914	12.815	12.3917	11.9813	9.51389	11.58
ENSMUSG00000097354	2310001H17Rik	ENSMUST00000181517.7,ENSMUST00000203780.2,ENSMUST00000181238.1,ENSMUST00000204328.1,ENSMUST00000180379.3,ENSMUST00000205051.2	lincRNA	1.74365	1.13011	1.89336	1.27583	2.33137	2.07966	1.70359	2.10849
ENSMUSG00000028396	2310002L09Rik	ENSMUST00000149981.1,ENSMUST00000030101.3,ENSMUST00000095023.1	processed_transcript,protein_coding	32.6784	39.1502	27.6809	29.9396	34.2609	33.2436	24.1648	48.4953
ENSMUSG00000007457	2310003L06Rik	ENSMUST00000007601.3	protein_coding
ENSMUSG00000087254	2310005A03Rik	ENSMUST00000142569.1	lincRNA
ENSMUSG00000099446	2310005E17Rik	ENSMUST00000186644.1	lincRNA
ENSMUSG00000034159	2310007B03Rik	ENSMUST00000143419.1,ENSMUST00000043718.11	protein_coding	0	0	0	0.0850556	0	0	0	0
ENSMUSG00000100335	2310008N11Rik	ENSMUST00000210263.1,ENSMUST00000210732.1,ENSMUST00000189978.1,ENSMUST00000210955.1,ENSMUST00000211079.1	lincRNA	0.0300629	0	0.151469	0.0567037	0.0253409	0	0	0.0669362
ENSMUSG00000098332	2310009A05Rik	ENSMUST00000184319.1	retained_intron	3.42717	3.6863	4.5062	4.05432	4.66273	5.27676	4.29829	3.94924
ENSMUSG00000079283	2310009B15Rik	ENSMUST00000193374.1,ENSMUST00000195075.1,ENSMUST00000112025.2	nonsense_mediated_decay,retained_intron,protein_coding	3.27686	4.14373	4.20326	4.16772	4.76409	4.2214	3.80032	3.21294
ENSMUSG00000020133	2310011J03Rik	ENSMUST00000020341.8	protein_coding	14.8511	16.3866	19.388	19.5628	20.5008	17.3202	14.913	17.1357
ENSMUSG00000097729	2310015A10Rik	ENSMUST00000180643.2,ENSMUST00000218078.1,ENSMUST00000220125.1,ENSMUST00000219349.1	processed_transcript,retained_intron	15.8732	16.548	16.7752	18.287	16.1168	14.4956	14.9392	16.7341
ENSMUSG00000099411	2310015D24Rik	ENSMUST00000186717.1,ENSMUST00000187920.1	lincRNA	1.32277	1.18392	1.47682	1.70111	1.92591	1.64511	1.41529	1.17138
ENSMUSG00000101257	2310015K22Rik	ENSMUST00000191452.1	lincRNA	0.0901887	0.242166	0.0378672	0.623741	0.177386	0.589755	0.707645	0.435085
ENSMUSG00000102098	2310016D03Rik	ENSMUST00000190206.1	lincRNA	0.150314	0.161444	0.113602	0.141759	0.405455	0.434556	0.943527	0.435085
ENSMUSG00000085965	2310016D23Rik	ENSMUST00000130082.1	lincRNA	0.0300629	0.0269073	0	0.0567037	0.228068	0.155199	0	0.200809
ENSMUSG00000100410	2310020H05Rik	ENSMUST00000189489.1	lincRNA	0.360755	1.34537	0.530141	0.45363	2.17932	1.92446	1.46771	2.94519
ENSMUSG00000049643	2310022A10Rik	ENSMUST00000186826.1,ENSMUST00000186501.1,ENSMUST00000190656.1,ENSMUST00000187032.1,ENSMUST00000187960.6,ENSMUST00000190903.1,ENSMUST00000191126.6,ENSMUST00000067386.13	processed_transcript,retained_intron,protein_coding	45.9361	44.4778	52.5597	44.4274	52.8612	57.6718	45.3417	53.9841
ENSMUSG00000031983	2310022B05Rik	ENSMUST00000034464.7	protein_coding	78.4942	95.2788	95.1603	88.5712	72.7791	80.4861	87.4072	85.9461
ENSMUSG00000097710	2310026I22Rik	ENSMUST00000180941.1	lincRNA
ENSMUSG00000078519	2310026L22Rik	ENSMUST00000146658.1	lincRNA	0.0601258	0.0538146	0	0	0.0253409	0.0310397	0	0
ENSMUSG00000032062	2310030G06Rik	ENSMUST00000034564.2,ENSMUST00000215877.1	retained_intron,protein_coding	3.39711	3.39032	4.20326	2.94859	3.72512	2.8867	4.21966	2.94519
ENSMUSG00000097457	2310031A07Rik	ENSMUST00000181212.1	lincRNA	0.0601258	0.107629	0	0.0283519	0.0253409	0.0310397	0.0262091	0.100404
ENSMUSG00000020441	2310033P09Rik	ENSMUST00000020719.6	protein_coding	8.05686	8.50271	12.2311	10.2634	9.12273	9.0636	6.9454	7.73113
ENSMUSG00000068078	2310034C09Rik	ENSMUST00000089111.4	protein_coding
ENSMUSG00000099655	2310034G01Rik	ENSMUST00000189008.1,ENSMUST00000185278.1	processed_transcript,unitary_pseudogene	0.390818	0.134537	0.643743	0.311871	0.937614	0.589755	0.55039	0.870171
ENSMUSG00000100157	2310034O05Rik	ENSMUST00000185221.6,ENSMUST00000188902.1	lincRNA	0	0	0.0378672	0.0283519	0	0	0	0
ENSMUSG00000026319	2310035C23Rik	ENSMUST00000189091.6,ENSMUST00000185750.1,ENSMUST00000191293.6,ENSMUST00000086721.9,ENSMUST00000188969.1,ENSMUST00000190501.6,ENSMUST00000185692.6,ENSMUST00000039173.12,ENSMUST00000188588.1,ENSMUST00000191150.1,ENSMUST00000190459.6,ENSMUST00000186807.6	nonsense_mediated_decay,processed_transcript,retained_intron,protein_coding	16.5947	14.9067	12.1932	13.4671	11.4541	14.7749	14.6247	15.1945
ENSMUSG00000041203	2310036O22Rik	ENSMUST00000047281.9	protein_coding	41.126	39.7152	56.0435	52.7628	50.4538	43.6729	39.1826	41.9021
ENSMUSG00000062619	2310039H08Rik	ENSMUST00000071430.5	protein_coding	6.85434	8.98705	8.48226	10.0082	11.7328	9.40504	8.62278	8.09928
ENSMUSG00000100550	2310039L15Rik	ENSMUST00000185313.1,ENSMUST00000219492.1,ENSMUST00000220058.1	lincRNA	2.97623	3.14816	4.12753	3.99761	4.05455	4.90428	3.38097	5.92385
ENSMUSG00000101655	2310040G24Rik	ENSMUST00000189386.1,ENSMUST00000188135.1	lincRNA	10.6723	10.1441	11.701	12.1062	14.4697	9.87064	8.30828	9.37107
ENSMUSG00000101746	2310043L19Rik	ENSMUST00000189507.1	lincRNA	0	0	0.0378672	0	0	0	0	0
ENSMUSG00000097768	2310043M15Rik	ENSMUST00000180967.1	lincRNA	0	0.0269073	0	0.0567037	0.0253409	0.0620795	0.0786272	0.167341
ENSMUSG00000102106	2310043O21Rik	ENSMUST00000185323.1	lincRNA	0	0	0.0378672	0	0	0	0	0
ENSMUSG00000102308	2310046K23Rik	ENSMUST00000193521.1	protein_coding
ENSMUSG00000100783	2310047D07Rik	ENSMUST00000189639.1,ENSMUST00000189493.1	lincRNA	0.180377	0.215259	0.68161	0.368574	0.101364	0.527676	0.340718	0.435085
ENSMUSG00000090314	2310050C09Rik	ENSMUST00000163439.2	protein_coding
ENSMUSG00000015519	2310057J18Rik	ENSMUST00000140558.7,ENSMUST00000152363.7,ENSMUST00000015663.6,ENSMUST00000141350.1	retained_intron,protein_coding	0.0300629	0.0269073	0	0	0	0	0	0
ENSMUSG00000040177	2310057M21Rik	ENSMUST00000208526.1,ENSMUST00000059438.10,ENSMUST00000207354.1,ENSMUST00000208509.1,ENSMUST00000207305.1,ENSMUST00000207117.1	nonsense_mediated_decay,processed_transcript,retained_intron,protein_coding	6.82428	7.64168	6.24809	6.97456	7.70364	7.88409	7.10266	7.69766
ENSMUSG00000048830	2310057N15Rik	ENSMUST00000054223.3	protein_coding
ENSMUSG00000085379	2310058D17Rik	ENSMUST00000131221.1	processed_transcript	1.08226	1.99114	1.85549	0.992315	1.64716	1.83134	2.56849	1.13792
ENSMUSG00000050705	2310061I04Rik	ENSMUST00000148721.7,ENSMUST00000150056.1,ENSMUST00000059740.14,ENSMUST00000154670.7,ENSMUST00000148482.7,ENSMUST00000146451.7,ENSMUST00000151274.1,ENSMUST00000156817.1,ENSMUST00000154272.1	processed_transcript,protein_coding	89.6175	100.714	120.683	110.657	101.744	107.211	75.9277	98.4297
ENSMUSG00000050704	2310061N02Rik	ENSMUST00000050882.3	protein_coding
ENSMUSG00000087410	2310065F04Rik	ENSMUST00000153497.1,ENSMUST00000125538.7	lincRNA
ENSMUSG00000100291	2310069B03Rik	ENSMUST00000186147.6,ENSMUST00000186119.6,ENSMUST00000191170.1	lincRNA	0.72151	1.58753	0.795212	0.481982	0.912273	0.807033	0.471763	0.836703
ENSMUSG00000097102	2310069G16Rik	ENSMUST00000181839.1	lincRNA	3.18667	1.58753	1.85549	2.89189	1.36841	0.931192	0.760063	2.84479
ENSMUSG00000105858	2310074N15Rik	ENSMUST00000198276.1	lincRNA	0.0601258	0.0269073	0.265071	0	0.253409	0.248318	0.0524181	0.0669362
ENSMUSG00000089718	2310075C17Rik	ENSMUST00000161216.1	lincRNA	0.0901887	0.269073	0.0757344	0.113407	0.177386	0.0931192	0.157254	0.502022
ENSMUSG00000045331	2310079G19Rik	ENSMUST00000052337.3	protein_coding
ENSMUSG00000085020	2310081O03Rik	ENSMUST00000128591.1	lincRNA	0.0300629	0	0	0	0	0	0.0262091	0
ENSMUSG00000045411	2410002F23Rik	ENSMUST00000145653.7,ENSMUST00000187524.6,ENSMUST00000188382.1,ENSMUST00000107948.7,ENSMUST00000186606.1,ENSMUST00000188476.6,ENSMUST00000191537.6,ENSMUST00000137702.7,ENSMUST00000188111.6,ENSMUST00000144905.2,ENSMUST00000136210.2,ENSMUST00000187581.6,ENSMUST00000055858.13,ENSMUST00000107950.8,ENSMUST00000138978.7,ENSMUST00000084937.10,ENSMUST00000107949.7,ENSMUST00000071296.10,ENSMUST00000185481…	processed_transcript,protein_coding	12.446	12.3505	12.9885	11.7093	12.8732	10.3362	12.2658	10.3751
ENSMUSG00000085860	2410003L11Rik	ENSMUST00000145262.1,ENSMUST00000131687.1	processed_transcript	0	0	0	0	0	0.0310397	0	0
ENSMUSG00000036873	2410004B18Rik	ENSMUST00000138876.1,ENSMUST00000189656.1,ENSMUST00000188034.1,ENSMUST00000190472.1,ENSMUST00000152783.1,ENSMUST00000039571.13,ENSMUST00000134575.7	nonsense_mediated_decay,retained_intron,protein_coding	15.272	14.9336	16.3965	17.4931	17.8907	16.2648	12.6066	19.5788
ENSMUSG00000085338	2410004I01Rik	ENSMUST00000138424.1	lincRNA	0.120252	0.080722	0	0.141759	0.27875	0.0310397	0.209673	0.100404
ENSMUSG00000071398	2410004P03Rik	ENSMUST00000189479.1,ENSMUST00000190691.1,ENSMUST00000095823.8	protein_coding	0.150314	0	0	0.0850556	0.506819	0.217278	0.445554	0.100404
ENSMUSG00000086841	2410006H16Rik	ENSMUST00000131787.1	processed_transcript	5.77208	6.67302	7.68705	6.40752	9.09739	5.74235	5.2156	4.45126
ENSMUSG00000099528	2410012E07Rik	ENSMUST00000190896.1	lincRNA
ENSMUSG00000049760	2410015M20Rik	ENSMUST00000052832.5	protein_coding	54.7145	67.6181	78.8017	77.0604	93.3053	76.2336	60.3857	68.8439
ENSMUSG00000038311	2410017I17Rik	ENSMUST00000090537.6,ENSMUST00000173025.7,ENSMUST00000056774.15	lincRNA	0	0	0	0	0.0506819	0	0.0262091	0
ENSMUSG00000073164	2410018L13Rik	ENSMUST00000149246.7,ENSMUST00000127001.1,ENSMUST00000135421.7,ENSMUST00000141777.7,ENSMUST00000130361.7	lincRNA	0.420881	0.107629	0.227203	0.0850556	0.5575	0.372477	0.995945	0.401617
ENSMUSG00000054379	2410024N13Rik	ENSMUST00000090704.4	pseudogene
ENSMUSG00000044387	2410080I02Rik	ENSMUST00000142712.1	lincRNA	0.180377	0.134537	0.113602	0.170111	0.177386	0.0931192	0.0262091	0.0334681
ENSMUSG00000039801	2410089E03Rik	ENSMUST00000110617.1,ENSMUST00000154291.1,ENSMUST00000128772.1,ENSMUST00000130748.1,ENSMUST00000150869.1	retained_intron,protein_coding	13.6786	14.8259	10.0348	9.66799	8.69194	9.87064	12.0038	11.1449
ENSMUSG00000032840	2410131K14Rik	ENSMUST00000049138.7	protein_coding	21.6453	20.2074	21.5464	22.5114	18.0427	22.8142	21.1245	26.239
ENSMUSG00000064308	2410137M14Rik	ENSMUST00000039846.11,ENSMUST00000173707.1	protein_coding	0.300629	0.349795	0.378672	0.368574	0.785569	0.807033	0.393136	0.435085
ENSMUSG00000074832	2410141K09Rik	ENSMUST00000172579.2,ENSMUST00000172688.2,ENSMUST00000091541.10,ENSMUST00000173583.7	processed_transcript,protein_coding
ENSMUSG00000084825	2410152P15Rik	ENSMUST00000137405.1	processed_transcript
ENSMUSG00000096917	2500002B13Rik	ENSMUST00000210752.1	lincRNA	1.65346	1.85661	1.70403	2.04133	1.69784	1.42783	1.07457	1.63994
ENSMUSG00000073236	2500004C02Rik	ENSMUST00000125345.1,ENSMUST00000139636.1,ENSMUST00000128026.1	processed_transcript	3.7278	3.33651	3.21871	3.96926	2.71148	2.76254	3.04025	2.57704
ENSMUSG00000071632	2510002D24Rik	ENSMUST00000123146.7,ENSMUST00000190776.1,ENSMUST00000191388.1,ENSMUST00000055413.12	retained_intron,protein_coding	11.5742	13.9649	15.5634	14.1476	16.4969	12.2917	12.2921	12.6844
ENSMUSG00000043391	2510009E07Rik	ENSMUST00000053336.7	protein_coding	25.1927	26.7728	21.963	20.7819	23.2883	26.0423	29.3804	23.3607
ENSMUSG00000044496	2510039O18Rik	ENSMUST00000103232.1	protein_coding	46.0263	40.2264	46.8796	45.3346	40.14	47.0562	40.0475	46.5541
ENSMUSG00000052419	2610001J05Rik	ENSMUST00000185361.1,ENSMUST00000139231.1,ENSMUST00000185219.1,ENSMUST00000155856.1	protein_coding	16.5647	17.5436	17.5325	18.4004	19.4872	18.0341	16.5379	17.0353
ENSMUSG00000031242	2610002M06Rik	ENSMUST00000120722.1,ENSMUST00000191183.1	retained_intron,protein_coding	9.40969	9.33684	9.0124	9.32776	7.39955	9.374	8.49174	7.83154
ENSMUSG00000071793	2610005L07Rik	ENSMUST00000139264.1,ENSMUST00000140111.7	transcribed_unprocessed_pseudogene,processed_transcript	5.71195	5.67744	2.38564	5.52861	2.50875	4.96636	3.98378	4.55166
ENSMUSG00000060301	2610008E11Rik	ENSMUST00000219729.1,ENSMUST00000220220.1,ENSMUST00000218854.1,ENSMUST00000039271.6	retained_intron,protein_coding	16.8953	16.4673	12.6098	16.5008	14.5457	15.1164	17.7697	15.8304
ENSMUSG00000101089	2610016A17Rik	ENSMUST00000186768.1,ENSMUST00000188711.1,ENSMUST00000185211.1	lincRNA
ENSMUSG00000097537	2610020C07Rik	ENSMUST00000181526.1	lincRNA	0.180377	0.215259	0.0757344	0.198463	0.329432	0.310397	0.183463	0.167341
ENSMUSG00000097332	2610020F03Rik	ENSMUST00000180401.1	lincRNA	0	0	0	0	0	0.0310397	0	0
ENSMUSG00000030924	2610020H08Rik	ENSMUST00000208789.1,ENSMUST00000155938.1,ENSMUST00000033218.14,ENSMUST00000151248.1,ENSMUST00000138689.1,ENSMUST00000133758.8,ENSMUST00000149132.1,ENSMUST00000207042.1,ENSMUST00000137015.1,ENSMUST00000106520.8,ENSMUST00000084644.2	nonsense_mediated_decay,processed_transcript,retained_intron,protein_coding	0.992076	0.645776	0.757344	0.90726	1.62182	0.682874	1.38908	1.17138
ENSMUSG00000091474	2610021A01Rik	ENSMUST00000206757.1,ENSMUST00000205587.1,ENSMUST00000205721.1,ENSMUST00000163475.2,ENSMUST00000205433.1,ENSMUST00000206985.1	processed_transcript,retained_intron,protein_coding	5.38126	5.48909	4.12753	4.98993	5.32159	6.27003	6.31639	4.88634
ENSMUSG00000084362	2610024D14Rik	ENSMUST00000121233.1	processed_pseudogene
ENSMUSG00000099957	2610027F03Rik	ENSMUST00000185443.1,ENSMUST00000186982.1	lincRNA
ENSMUSG00000087013	2610027K06Rik	ENSMUST00000140673.7,ENSMUST00000136117.7,ENSMUST00000128213.1	processed_transcript	0.601258	0.591961	0.568008	0.311871	0.506819	0.807033	0.2883	0.435085
ENSMUSG00000085562	2610028E06Rik	ENSMUST00000123368.7,ENSMUST00000156350.7,ENSMUST00000153589.1,ENSMUST00000148534.7,ENSMUST00000144539.1	lincRNA
ENSMUSG00000009114	2610028H24Rik	ENSMUST00000092406.11,ENSMUST00000105415.2	protein_coding	0.150314	1.18392	0.605876	0.170111	0.5575	0.279358	1.57254	0.234277
ENSMUSG00000087259	2610035D17Rik	ENSMUST00000127263.7,ENSMUST00000150712.1,ENSMUST00000136438.7,ENSMUST00000145206.1	lincRNA	3.99837	5.56982	4.7334	6.43587	6.18319	5.24572	4.45554	3.34681
ENSMUSG00000085555	2610035F20Rik	ENSMUST00000177306.1,ENSMUST00000135485.7	processed_transcript,retained_intron
ENSMUSG00000097536	2610037D02Rik	ENSMUST00000185067.1,ENSMUST00000180852.1	lincRNA	0.962013	1.23774	0.833079	0.793852	1.115	0.993272	1.59875	1.23832
ENSMUSG00000079388	2610042L04Rik	ENSMUST00000165466.7,ENSMUST00000112778.3	protein_coding	0.0601258	0.0269073	0	0	0.0506819	0	0	0.0334681
ENSMUSG00000071302	2610044O15Rik8	ENSMUST00000079272.12,ENSMUST00000189965.1,ENSMUST00000190157.6,ENSMUST00000186619.6,ENSMUST00000191043.6,ENSMUST00000188757.6	protein_coding	9.52994	8.47581	9.92121	9.01589	10.5418	8.78425	10.1691	8.86905
ENSMUSG00000074415	2610203C20Rik	ENSMUST00000181814.2,ENSMUST00000188774.1,ENSMUST00000188412.1,ENSMUST00000180818.1,ENSMUST00000188277.7,ENSMUST00000098868.3,ENSMUST00000212373.1,ENSMUST00000212079.1,ENSMUST00000181214.2,ENSMUST00000181296.1,ENSMUST00000187345.6,ENSMUST00000188945.6,ENSMUST00000190109.1,ENSMUST00000181955.1,ENSMUST00000180622.1	lincRNA,processed_transcript,retained_intron	15.0014	16.2251	10.4514	9.52623	14.5964	9.49816	17.1931	12.4836
ENSMUSG00000079671	2610203C22Rik	ENSMUST00000145176.7	retained_intron	1.47308	1.18392	1.43895	1.19078	1.08966	1.14847	0.497972	0.736298
ENSMUSG00000059482	2610301B20Rik	ENSMUST00000101504.2,ENSMUST00000142026.1,ENSMUST00000080517.13,ENSMUST00000156124.7,ENSMUST00000131437.7	processed_transcript,protein_coding	6.73409	5.75817	4.99847	6.8328	6.0058	6.89082	5.92325	6.0912
ENSMUSG00000046995	2610303G11Rik	ENSMUST00000061643.3	lincRNA
ENSMUSG00000085936	2610307P16Rik	ENSMUST00000134624.1,ENSMUST00000155292.1,ENSMUST00000154298.1,ENSMUST00000148885.7,ENSMUST00000122881.6,ENSMUST00000134787.7,ENSMUST00000125358.7	processed_transcript	0.541132	0.430517	0.492274	0.45363	0.304091	0.589755	0.393136	0.468553
ENSMUSG00000097040	2610316D01Rik	ENSMUST00000191843.1,ENSMUST00000181047.6,ENSMUST00000195225.5	lincRNA,retained_intron	0	0.0269073	0	0	0	0	0	0
ENSMUSG00000049916	2610318N02Rik	ENSMUST00000093336.6,ENSMUST00000207116.1	protein_coding	0.0300629	0.080722	0.0757344	0	0.0760228	0.0931192	0	0
ENSMUSG00000010277	2610507B11Rik	ENSMUST00000147432.1,ENSMUST00000132756.1,ENSMUST00000125459.1,ENSMUST00000145145.1,ENSMUST00000141331.1,ENSMUST00000126928.1,ENSMUST00000010421.6,ENSMUST00000136184.1	nonsense_mediated_decay,processed_transcript,retained_intron,protein_coding	416.852	408.238	366.668	439.482	347.652	459.388	396.622	457.877
ENSMUSG00000085882	2610507I01Rik	ENSMUST00000154354.1	processed_transcript	7.48566	5.05858	5.22568	6.32247	5.04284	5.71131	5.66116	6.59322
ENSMUSG00000092486	2610524H06Rik	ENSMUST00000100850.4	protein_coding	0.450943	0.269073	0.492274	0.170111	0.937614	0.279358	0.681436	0.769766
ENSMUSG00000096001	2610528A11Rik	ENSMUST00000179488.2,ENSMUST00000191317.1	processed_transcript,protein_coding	0	0.107629	0.0378672	0.0283519	0	0.0620795	0.0524181	0
ENSMUSG00000028536	2610528J11Rik	ENSMUST00000030261.5,ENSMUST00000106367.7	protein_coding
ENSMUSG00000097334	2700012I20Rik	ENSMUST00000180525.1	lincRNA	0.541132	0.349795	0.340805	0.680445	0.532159	0.403517	0.419345	0.368149
ENSMUSG00000097731	2700016F22Rik	ENSMUST00000181556.1	lincRNA	0.360755	0.322888	0.416539	0.170111	0.329432	0.682874	0.445554	0.401617
ENSMUSG00000086328	2700033N17Rik	ENSMUST00000140185.1	lincRNA	0.330692	1.13011	0.795212	1.10572	1.06432	0.496636	0.655227	0.368149
ENSMUSG00000097180	2700038G22Rik	ENSMUST00000197551.1,ENSMUST00000181574.5	lincRNA	1.32277	1.453	0.946681	1.04902	1.14034	0.403517	0.655227	0.602426
ENSMUSG00000041789	2700046A07Rik	ENSMUST00000048109.6,ENSMUST00000067450.2	lincRNA	0.0601258	0.188351	0.0757344	0.0283519	0.177386	0	0.131045	0.0334681
ENSMUSG00000097787	2700046G09Rik	ENSMUST00000181612.1	lincRNA	1.8639	2.23331	2.4235	1.75782	2.7875	2.29694	1.7298	2.34277
ENSMUSG00000034601	2700049A03Rik	ENSMUST00000045907.14,ENSMUST00000134748.1,ENSMUST00000129376.1,ENSMUST00000149564.7	nonsense_mediated_decay,protein_coding	5.23094	5.03167	3.78672	4.50795	4.46	5.71131	4.77005	4.95328
ENSMUSG00000021807	2700060E02Rik	ENSMUST00000022341.5	protein_coding	57.841	64.7659	65.8511	66.2867	73.6154	70.4602	61.801	64.7943
ENSMUSG00000024273	2700062C07Rik	ENSMUST00000097646.3	protein_coding	3.03635	3.22888	3.90032	3.37387	3.95318	3.69373	3.32855	2.74438
ENSMUSG00000053080	2700081O15Rik	ENSMUST00000159346.1,ENSMUST00000159348.2,ENSMUST00000160561.2,ENSMUST00000161907.1,ENSMUST00000189779.1,ENSMUST00000191580.1	nonsense_mediated_decay,retained_intron,protein_coding	40.3143	37.9124	40.3286	39.8627	38.3915	35.2611	38.3177	35.2419
ENSMUSG00000100119	2700089I24Rik	ENSMUST00000190204.1	lincRNA	0	0	0	0	0	0	0.0262091	0
ENSMUSG00000062198	2700097O09Rik	ENSMUST00000156852.1,ENSMUST00000021406.5,ENSMUST00000136281.1	retained_intron,protein_coding	7.30528	6.75374	6.74037	10.4051	7.17148	7.13914	6.00188	7.59726
ENSMUSG00000098090	2700099C18Rik	ENSMUST00000183133.1,ENSMUST00000182313.7,ENSMUST00000182475.7,ENSMUST00000182402.7	transcribed_unprocessed_pseudogene,processed_transcript	0.330692	0.161444	0.189336	0.141759	0.126705	0.248318	0.209673	0.435085
ENSMUSG00000045464	2810002D19Rik	ENSMUST00000152313.1	processed_transcript	3.60755	3.22888	2.91578	3.45893	3.75046	3.60061	4.42933	4.75247
ENSMUSG00000031984	2810004N23Rik	ENSMUST00000212808.1,ENSMUST00000211971.1,ENSMUST00000034465.8	processed_transcript,retained_intron,protein_coding	47.4092	59.0616	56.0056	57.4125	56.5356	69.498	56.3495	59.2385
ENSMUSG00000047635	2810006K23Rik	ENSMUST00000111477.1,ENSMUST00000077376.2	protein_coding	9.01887	9.09467	9.46681	9.38447	9.47751	11.1122	9.61873	9.67228
ENSMUSG00000020491	2810021J22Rik	ENSMUST00000132570.1,ENSMUST00000073924.9	protein_coding	2.28478	2.39475	1.51469	1.61606	1.92591	2.2659	2.41123	2.47664
ENSMUSG00000049881	2810025M15Rik	ENSMUST00000189791.1,ENSMUST00000061537.11,ENSMUST00000187761.1	transcribed_processed_pseudogene,processed_transcript	13.1375	13.3191	14.4653	15.7636	18.3468	17.3823	12.5017	15.0272
ENSMUSG00000096995	2810029C07Rik	ENSMUST00000180698.1	lincRNA	0.871824	0.430517	0.643743	0.425278	0.658864	0.620795	0.366927	0.53549
ENSMUSG00000037735	2810032G03Rik	ENSMUST00000037953.6,ENSMUST00000163627.2	lincRNA	0.180377	0.107629	0.113602	0.198463	0.101364	0.0931192	0.0786272	0.0334681
ENSMUSG00000099034	2810039B14Rik	ENSMUST00000185040.1,ENSMUST00000184602.1,ENSMUST00000184801.1,ENSMUST00000184665.1,ENSMUST00000184938.1,ENSMUST00000183928.7	processed_transcript,retained_intron,unitary_pseudogene	0.571195	0.726498	0.68161	0.737149	0.886932	0.962232	0.812481	0.836703
ENSMUSG00000092574	2810047C21Rik1	ENSMUST00000210322.1,ENSMUST00000172930.3	transcribed_unprocessed_pseudogene,processed_transcript	0	0.0269073	0	0	0	0.0310397	0	0.0334681
ENSMUSG00000100891	2810049E08Rik	ENSMUST00000185600.1	lincRNA	0	0	0.0378672	0	0	0	0	0
ENSMUSG00000028060	2810403A07Rik	ENSMUST00000200364.4,ENSMUST00000199684.4,ENSMUST00000200438.1,ENSMUST00000197300.4,ENSMUST00000200588.1,ENSMUST00000198078.1,ENSMUST00000029696.10,ENSMUST00000198042.4,ENSMUST00000200622.1,ENSMUST00000198721.1	nonsense_mediated_decay,processed_transcript,retained_intron,protein_coding	42.0279	39.204	31.6949	35.1563	29.0914	30.0154	31.2412	32.5645
ENSMUSG00000086629	2810403D21Rik	ENSMUST00000145250.1,ENSMUST00000152089.1,ENSMUST00000144421.7,ENSMUST00000123040.7,ENSMUST00000151166.1,ENSMUST00000153212.7,ENSMUST00000124329.1,ENSMUST00000207966.1,ENSMUST00000131640.7	lincRNA,retained_intron	1.08226	0.968664	0.908813	0.737149	0.962955	1.02431	1.04836	1.07098
ENSMUSG00000085329	2810404F17Rik	ENSMUST00000156615.1	lincRNA
ENSMUSG00000102046	2810404M03Rik	ENSMUST00000188324.1	lincRNA
ENSMUSG00000101493	2810405F17Rik	ENSMUST00000189334.1	lincRNA	0.571195	0.349795	0.302938	0.538686	0.962955	0.434556	0.497972	0.70283
ENSMUSG00000055972	2810407A14Rik	ENSMUST00000189929.1,ENSMUST00000069809.5	lincRNA	0.21044	0.107629	0.189336	0.226815	0.0253409	0.124159	0.235882	0.0334681
ENSMUSG00000018570	2810408A11Rik	ENSMUST00000129234.7,ENSMUST00000142121.1,ENSMUST00000144431.7,ENSMUST00000018714.12,ENSMUST00000137122.7,ENSMUST00000102580.9,ENSMUST00000108621.8,ENSMUST00000128046.1,ENSMUST00000100969.8	nonsense_mediated_decay,retained_intron,protein_coding	0.481006	0.215259	0.378672	0.226815	0.582841	0.310397	0.2883	0.133872
ENSMUSG00000087213	2810408I11Rik	ENSMUST00000186325.1	retained_intron
ENSMUSG00000075389	2810410L24Rik	ENSMUST00000145437.1,ENSMUST00000155681.1	processed_transcript	2.61547	2.79836	2.61284	2.83519	2.55943	2.48318	2.48986	3.54762
ENSMUSG00000100594	2810414N06Rik	ENSMUST00000186444.1	lincRNA	1.26264	0.834127	1.51469	1.27583	1.34307	2.2659	1.23183	1.77381
ENSMUSG00000097811	2810425M01Rik	ENSMUST00000180790.1	lincRNA	0.0601258	0.080722	0	0.170111	0.0760228	0.0310397	0.0524181	0.100404
ENSMUSG00000058833	2810428I15Rik	ENSMUST00000136913.1,ENSMUST00000075175.11,ENSMUST00000128620.1,ENSMUST00000138196.1,ENSMUST00000132107.1,ENSMUST00000133683.7,ENSMUST00000135773.7,ENSMUST00000143598.7	processed_transcript,retained_intron,protein_coding	30.5138	30.6743	44.3425	46.8089	37.8847	34.8887	27.1264	34.2044
ENSMUSG00000097709	2810429I04Rik	ENSMUST00000181708.1,ENSMUST00000186610.6,ENSMUST00000188642.1,ENSMUST00000190547.1,ENSMUST00000180836.7,ENSMUST00000180567.7,ENSMUST00000187921.6,ENSMUST00000191585.6,ENSMUST00000186642.6,ENSMUST00000189464.6,ENSMUST00000185835.6,ENSMUST00000186183.1	lincRNA	0	0.188351	0.0757344	0	0.101364	0.0620795	0.157254	0.0334681
ENSMUSG00000085766	2810430I11Rik	ENSMUST00000154246.1	processed_transcript	0.481006	0.780312	0.189336	0.283519	0.177386	0.496636	0.629018	0.736298
ENSMUSG00000086283	2810433D01Rik	ENSMUST00000147541.1,ENSMUST00000154798.7	lincRNA	0	0.080722	0.0757344	0.0283519	0.202727	0.0310397	0.157254	0.0334681
ENSMUSG00000085030	2810455O05Rik	ENSMUST00000138442.1	lincRNA	0.180377	0.188351	0.151469	0.170111	0.177386	0.310397	0.157254	0.133872
ENSMUSG00000026227	2810459M11Rik	ENSMUST00000165824.2,ENSMUST00000027429.10	protein_coding	0.0601258	0	0.0757344	0	0.0506819	0.0620795	0	0.0334681
ENSMUSG00000091475	2810468N07Rik	ENSMUST00000163493.2	processed_transcript	1.35283	0.69959	0.833079	0.45363	1.19102	0.558715	0.969736	0.635894
ENSMUSG00000084966	2810471M01Rik	ENSMUST00000146554.1	lincRNA
ENSMUSG00000032712	2810474O19Rik	ENSMUST00000189837.1,ENSMUST00000185930.1,ENSMUST00000137983.1,ENSMUST00000127680.1,ENSMUST00000189932.6,ENSMUST00000187881.1,ENSMUST00000190785.6,ENSMUST00000046689.12,ENSMUST00000203348.1,ENSMUST00000100765.10,ENSMUST00000130664.7	retained_intron,protein_coding	36.6467	29.5173	31.8463	27.0477	24.2259	33.1194	20.7052	18.9095
ENSMUSG00000043833	2900005J15Rik	ENSMUST00000171190.1,ENSMUST00000128569.1	processed_transcript	1.2927	1.26464	1.17388	1.02067	1.115	0.993272	1.33666	1.50606
ENSMUSG00000044117	2900011O08Rik	ENSMUST00000118412.7,ENSMUST00000131608.1,ENSMUST00000056521.11	protein_coding	0	0	0	0.0283519	0	0	0.0524181	0
ENSMUSG00000051339	2900026A02Rik	ENSMUST00000050125.8,ENSMUST00000211733.1,ENSMUST00000212276.1	protein_coding	72.9627	61.3487	53.8093	52.3943	51.1633	56.0888	60.8837	56.0591
ENSMUSG00000054418	2900041M22Rik	ENSMUST00000155384.1	processed_transcript	0.390818	0.215259	0.189336	0.255167	0.481478	0.434556	0.445554	0.301213
ENSMUSG00000043993	2900052L18Rik	ENSMUST00000139014.1	processed_transcript	1.26264	1.26464	1.06028	1.41759	2.38205	2.35902	1.96568	1.53953
ENSMUSG00000099696	2900052N01Rik	ENSMUST00000189828.1,ENSMUST00000191603.6,ENSMUST00000185568.1	lincRNA	1.38289	0.349795	0.908813	0.595389	0.405455	0.558715	0.471763	0.602426
ENSMUSG00000071860	2900055J20Rik	ENSMUST00000096572.1	protein_coding	0	0.0538146	0.0378672	0.0283519	0	0	0	0
ENSMUSG00000087018	2900072N19Rik	ENSMUST00000123840.1	lincRNA	0.0601258	0.0269073	0	0	0	0.0620795	0.0262091	0
ENSMUSG00000097277	2900076A07Rik	ENSMUST00000180705.1,ENSMUST00000180879.7,ENSMUST00000181492.1,ENSMUST00000180385.1,ENSMUST00000181164.7,ENSMUST00000181903.7,ENSMUST00000181264.1,ENSMUST00000180983.1	lincRNA	2.19459	1.91042	1.47682	2.26815	1.87523	1.58303	2.04431	2.14196
ENSMUSG00000087038	2900079G21Rik	ENSMUST00000139552.2,ENSMUST00000163302.1,ENSMUST00000149308.3,ENSMUST00000144424.8	lincRNA
ENSMUSG00000030385	2900092C05Rik	ENSMUST00000032541.4	protein_coding
ENSMUSG00000070282	3000002C10Rik	ENSMUST00000133495.2,ENSMUST00000125451.1,ENSMUST00000144161.1	transcribed_processed_pseudogene,processed_transcript	1.32277	1.07629	1.28749	1.27583	1.62182	1.21055	1.62496	1.13792
ENSMUSG00000084885	3010001F23Rik	ENSMUST00000157022.1,ENSMUST00000148651.7,ENSMUST00000137460.1,ENSMUST00000130625.7,ENSMUST00000145515.7	processed_transcript	0.150314	0	0	0	0.0506819	0.0310397	0.131045	0.0334681
ENSMUSG00000051219	3100002H09Rik	ENSMUST00000053604.2	protein_coding	0.0601258	0.0269073	0	0	0	0	0	0
ENSMUSG00000086254	3100003L05Rik	ENSMUST00000130240.1	lincRNA
ENSMUSG00000079737	3110001I22Rik	ENSMUST00000035426.5	protein_coding	0.901887	1.07629	0.946681	1.19078	0.734887	0.651835	0.471763	0.870171
ENSMUSG00000024410	3110002H16Rik	ENSMUST00000025276.14,ENSMUST00000153233.1,ENSMUST00000126523.7,ENSMUST00000134046.7,ENSMUST00000134756.1,ENSMUST00000138866.1,ENSMUST00000155431.7,ENSMUST00000127123.7,ENSMUST00000139151.7	nonsense_mediated_decay,retained_intron,protein_coding	21.0741	19.2656	25.1817	26.991	25.645	25.0491	24.1123	26.239
ENSMUSG00000085588	3110004A20Rik	ENSMUST00000123904.1	lincRNA
ENSMUSG00000026388	3110009E18Rik	ENSMUST00000056038.14,ENSMUST00000187809.1,ENSMUST00000128578.1,ENSMUST00000153037.1,ENSMUST00000112644.8,ENSMUST00000027637.12	processed_transcript,protein_coding	0.691447	0.645776	0.643743	0.7655	0.709546	0.807033	0.707645	0.70283
ENSMUSG00000060375	3110018I06Rik	ENSMUST00000082269.2	protein_coding
ENSMUSG00000094958	3110021N24Rik	ENSMUST00000178992.1	protein_coding	0.150314	0.0269073	0	0.226815	0.126705	0.0931192	0.183463	0.100404
ENSMUSG00000067879	3110035E14Rik	ENSMUST00000088666.3	protein_coding	0.0300629	0.134537	0.0378672	0	0	0.0620795	0.0524181	0.0334681
ENSMUSG00000104861	3110039M20Rik	ENSMUST00000127041.2,ENSMUST00000145291.2	lincRNA
ENSMUSG00000025102	3110040N11Rik	ENSMUST00000141075.7,ENSMUST00000152620.1,ENSMUST00000154937.7,ENSMUST00000142557.7,ENSMUST00000026092.8	nonsense_mediated_decay,processed_transcript,protein_coding	8.2673	8.85251	10.1863	10.1783	11.5048	10.0258	8.54416	9.10332
ENSMUSG00000028300	3110043O21Rik	ENSMUST00000142628.1,ENSMUST00000084724.9,ENSMUST00000108127.3,ENSMUST00000108126.7,ENSMUST00000149138.1,ENSMUST00000130538.7,ENSMUST00000156472.1	processed_transcript,retained_intron,protein_coding	15.4223	19.2925	15.677	17.5782	16.801	18.4997	19.552	21.3527
ENSMUSG00000085642	3110053B16Rik	ENSMUST00000145605.1,ENSMUST00000127917.1,ENSMUST00000140360.7,ENSMUST00000143905.1	transcribed_unprocessed_pseudogene,processed_transcript	0.601258	0	0.378672	0	0.5575	0.838073	0.314509	0.267745
ENSMUSG00000046806	3110062M04Rik	ENSMUST00000140458.1,ENSMUST00000055097.10,ENSMUST00000115007.8,ENSMUST00000115006.1,ENSMUST00000118559.1	retained_intron,protein_coding	6.19296	4.57424	5.49075	4.50795	5.8791	6.08379	5.58253	5.3549
ENSMUSG00000081187	3110067C02Rik	ENSMUST00000120793.1	processed_pseudogene	0.120252	0.107629	0.302938	0.170111	0.202727	0.124159	0.262091	0.167341
ENSMUSG00000074635	3110070M22Rik	ENSMUST00000099148.2	protein_coding	0.992076	0.511239	0.302938	0.992315	0.81091	0.403517	0.864899	0.468553
ENSMUSG00000026258	3110079O15Rik	ENSMUST00000191095.1,ENSMUST00000027476.5	processed_transcript,protein_coding	0.0601258	0.0269073	0	0	0	0	0	0
ENSMUSG00000053553	3110082I17Rik	ENSMUST00000196267.1,ENSMUST00000198474.1,ENSMUST00000066052.11,ENSMUST00000197512.1	processed_transcript,retained_intron,protein_coding	3.90818	3.98228	3.10511	3.71409	6.0058	4.74908	4.29829	3.84883
ENSMUSG00000086815	3110082J24Rik	ENSMUST00000199573.1,ENSMUST00000127749.3	protein_coding	0	0	0	0.0283519	0	0.0620795	0	0
ENSMUSG00000097303	3110083C13Rik	ENSMUST00000180534.1	lincRNA	0.180377	0.161444	0.189336	0.226815	0.253409	0.186238	0.262091	0.0334681
ENSMUSG00000085582	3110099E03Rik	ENSMUST00000143695.7,ENSMUST00000125147.1,ENSMUST00000134580.1	lincRNA
ENSMUSG00000073590	3222401L13Rik	ENSMUST00000097608.2,ENSMUST00000192137.1	lincRNA	4.50943	4.7895	3.10511	3.57234	4.40932	3.75581	5.45149	4.719
ENSMUSG00000063364	3300002I08Rik	ENSMUST00000152036.7,ENSMUST00000051153.5,ENSMUST00000138130.1,ENSMUST00000124945.7	processed_transcript,protein_coding	0.390818	0.780312	0.0378672	0.311871	0.253409	0.248318	0.471763	0.133872
ENSMUSG00000107585	3300002P13Rik	ENSMUST00000204020.1	lincRNA	0	0.0538146	0.151469	0.0283519	0.0506819	0.0310397	0.104836	0.0669362
ENSMUSG00000096965	3300005D01Rik	ENSMUST00000180924.7,ENSMUST00000181392.1,ENSMUST00000181484.1,ENSMUST00000180902.1	lincRNA	0.0901887	0.0538146	0	0	0	0.124159	0.0524181	0.133872
ENSMUSG00000071540	3425401B19Rik	ENSMUST00000096038.3	protein_coding	112.706	133.003	92.5854	125.769	113.73	181.365	130.128	199.403
ENSMUSG00000111288	-343C11.2	ENSMUST00000215579.1	processed_pseudogene
ENSMUSG00000036242	3632451O06Rik	ENSMUST00000177321.1,ENSMUST00000036972.12,ENSMUST00000118129.1	processed_transcript,protein_coding	9.40969	10.8975	11.9282	12.248	11.0993	11.8572	12.6066	15.6296
ENSMUSG00000089759	3632454L22Rik	ENSMUST00000142907.7,ENSMUST00000155136.1,ENSMUST00000153610.7	processed_transcript
ENSMUSG00000031125	3830403N18Rik	ENSMUST00000033458.2	protein_coding	0.150314	0.538146	0.643743	1.41759	1.08966	0.496636	0.524181	0.70283
ENSMUSG00000033111	3830406C13Rik	ENSMUST00000112669.9,ENSMUST00000163392.1	protein_coding	13.2277	11.7854	12.9127	12.5882	11.5808	12.2297	11.8989	13.8893
ENSMUSG00000071181	3830408C21Rik	ENSMUST00000095459.1	protein_coding	0.270566	0.080722	0.113602	0.226815	0.0760228	0.403517	0.157254	0.267745
ENSMUSG00000031179	3830417A13Rik	ENSMUST00000033522.14,ENSMUST00000151996.1	protein_coding	0	0	0	0	0.0506819	0	0	0
ENSMUSG00000101731	3830432H09Rik	ENSMUST00000188909.1,ENSMUST00000186206.1	lincRNA	0	0.0538146	0	0.0283519	0.0253409	0	0.0262091	0
ENSMUSG00000038917	3930402G23Rik	ENSMUST00000208615.1,ENSMUST00000040608.4	lincRNA	0.150314	0.161444	0.189336	0.0850556	0.0760228	0.0310397	0.0262091	0
ENSMUSG00000064202	4430402I18Rik	ENSMUST00000162110.7,ENSMUST00000179171.1,ENSMUST00000175647.7,ENSMUST00000159655.1,ENSMUST00000160542.8,ENSMUST00000161813.1,ENSMUST00000164777.7,ENSMUST00000025872.12	nonsense_mediated_decay,processed_transcript,protein_coding	10.3416	13.1577	12.6477	13.6656	12.7972	10.2121	12.7638	13.0526
ENSMUSG00000075027	4631405J19Rik	ENSMUST00000099699.7,ENSMUST00000145926.1,ENSMUST00000142330.2,ENSMUST00000111270.7,ENSMUST00000136401.7	processed_transcript	7.48566	6.29631	6.77823	6.35082	9.95898	7.97721	7.02403	9.57188
ENSMUSG00000097850	4631405K08Rik	ENSMUST00000180420.2	lincRNA
ENSMUSG00000042579	4632404H12Rik	ENSMUST00000195940.1,ENSMUST00000038450.1	lincRNA	8.05686	8.58344	6.9297	7.03126	6.4366	8.19449	7.36475	8.43396
ENSMUSG00000106296	4632404M16Rik	ENSMUST00000197326.1	sense_intronic	5.47145	4.81641	2.12056	5.27345	2.30602	4.34556	3.22372	4.41779
ENSMUSG00000097561	4632411P08Rik	ENSMUST00000181005.1	lincRNA	0.0300629	0.0538146	0.227203	0.0567037	0.0253409	0.248318	0.0524181	0.0669362
ENSMUSG00000048106	4632415L05Rik	ENSMUST00000198527.1,ENSMUST00000059704.4	lincRNA	6.13283	7.56096	7.27051	6.52093	7.57694	7.48058	9.77598	7.93194
ENSMUSG00000097184	4632428C04Rik	ENSMUST00000181485.1	lincRNA	4.26893	4.52043	6.13449	6.7761	6.05648	6.73562	5.03214	6.1916
ENSMUSG00000086943	4732414G09Rik	ENSMUST00000180695.1,ENSMUST00000156243.2	lincRNA	0.0300629	0	0	0	0.0253409	0	0	0.0334681
ENSMUSG00000097203	4732419C18Rik	ENSMUST00000181805.2	lincRNA	0	0.0269073	0	0.0850556	0.126705	0.0931192	0.0262091	0
ENSMUSG00000097762	4732463B04Rik	ENSMUST00000180751.1	lincRNA	0.180377	0.215259	0.227203	0.595389	0.5575	0.775994	0.681436	0.401617
ENSMUSG00000101517	4732465J04Rik	ENSMUST00000187483.6,ENSMUST00000185499.1	lincRNA	0	0.0538146	0.113602	0.0283519	0.101364	0.0310397	0.0786272	0.0334681
ENSMUSG00000097488	4732487G21Rik	ENSMUST00000181495.1	lincRNA	0.0300629	0.0269073	0.0757344	0	0.0253409	0	0	0.0334681
ENSMUSG00000085421	4732490B19Rik	ENSMUST00000130373.1	lincRNA	0	0.0269073	0	0	0	0	0	0
ENSMUSG00000097350	4732491K20Rik	ENSMUST00000181774.1	lincRNA	3.24679	3.63249	3.78672	3.60069	3.75046	4.09725	2.64712	4.11658
ENSMUSG00000108456	4732496C06Rik	ENSMUST00000206533.1	lincRNA	0.661384	0.215259	0.492274	0.425278	0.582841	0.434556	0.445554	0.401617
ENSMUSG00000097236	4831440E17Rik	ENSMUST00000181942.1	lincRNA	0.481006	0.349795	0.492274	0.255167	0.836251	0.807033	0.393136	0.468553
ENSMUSG00000107481	4833403J16Rik	ENSMUST00000204490.1	lincRNA	1.83384	1.13011	1.81763	1.72946	1.72318	0.900153	0.786272	1.10445
ENSMUSG00000097779	4833407H14Rik	ENSMUST00000180442.1	lincRNA	0.0300629	0.0269073	0.0378672	0.0283519	0.101364	0.0310397	0.131045	0.133872
ENSMUSG00000109089	4833411C07Rik	ENSMUST00000207914.1,ENSMUST00000207499.1	lincRNA,retained_intron	0.0901887	0.134537	0.113602	0.198463	0.126705	0.155199	0.131045	0.167341
ENSMUSG00000097697	4833412C05Rik	ENSMUST00000208257.1,ENSMUST00000181235.2	lincRNA	0.180377	0.968664	0.0757344	0.0850556	0.177386	0.124159	0.314509	0.0669362
ENSMUSG00000013562	4833413E03Rik	ENSMUST00000162059.5,ENSMUST00000160270.1,ENSMUST00000013706.8	lincRNA	0	0	0	0	0	0.0620795	0	0
ENSMUSG00000086015	4833417C18Rik	ENSMUST00000146868.1	processed_transcript	0.390818	0.322888	0.265071	0.170111	0.5575	0.248318	0.209673	0.401617
ENSMUSG00000085287	4833418N02Rik	ENSMUST00000137539.7,ENSMUST00000160917.1,ENSMUST00000161759.1,ENSMUST00000146560.8	lincRNA	1.8639	1.07629	1.51469	2.21145	1.52046	1.67615	1.70359	2.00809
ENSMUSG00000052779	4833418N17Rik	ENSMUST00000064826.4	pseudogene
ENSMUSG00000062822	4833420G17Rik	ENSMUST00000026519.8	protein_coding	15.2419	13.2115	11.0572	14.261	15.3059	14.3714	15.0178	13.9227
ENSMUSG00000097619	4833422M21Rik	ENSMUST00000181252.1,ENSMUST00000181122.1,ENSMUST00000181747.7	lincRNA	0.0300629	0.242166	0.0378672	0	0.0253409	0	0.262091	0
ENSMUSG00000075217	4833423E24Rik	ENSMUST00000099923.1	protein_coding
ENSMUSG00000092171	4833427F10Rik	ENSMUST00000172874.1	lincRNA	0.120252	0.161444	0	0	0.228068	0.186238	0.157254	0.200809
ENSMUSG00000032057	4833427G06Rik	ENSMUST00000170947.2	protein_coding	0.0300629	0.0269073	0	0	0	0	0	0
ENSMUSG00000025871	4833439L19Rik	ENSMUST00000132136.2,ENSMUST00000153708.1,ENSMUST00000126295.1,ENSMUST00000143173.7,ENSMUST00000026989.14,ENSMUST00000153065.7,ENSMUST00000143144.7,ENSMUST00000150938.7,ENSMUST00000147318.1	processed_transcript,retained_intron,protein_coding	98.1253	93.4222	92.396	105.044	93.4573	106.715	98.7034	109.541
ENSMUSG00000103103	4833445I07Rik	ENSMUST00000193193.1,ENSMUST00000194104.1	lincRNA	0.481006	0.376703	0.454407	0.170111	0.27875	0.527676	0.340718	0.53549
ENSMUSG00000023350	4921501E09Rik	ENSMUST00000024121.4	protein_coding
ENSMUSG00000026734	4921504E06Rik	ENSMUST00000062060.4,ENSMUST00000131199.1	retained_intron,protein_coding	0	0	0	0	0	0.0620795	0	0.0334681
ENSMUSG00000097650	4921507G05Rik	ENSMUST00000181348.1	lincRNA
ENSMUSG00000029828	4921507P07Rik	ENSMUST00000031852.4	protein_coding	0.240503	0.242166	0.568008	0.396926	0.456137	0.248318	0.5766	0.53549
ENSMUSG00000027345	4921508D12Rik	ENSMUST00000124095.1	lincRNA
ENSMUSG00000052376	4921508M14Rik	ENSMUST00000061679.2	protein_coding
ENSMUSG00000061525	4921509C19Rik	ENSMUST00000080132.2	protein_coding
ENSMUSG00000049815	4921511C20Rik	ENSMUST00000051530.3	protein_coding
ENSMUSG00000040514	4921511H03Rik	ENSMUST00000088796.2,ENSMUST00000159546.1,ENSMUST00000160634.1,ENSMUST00000196680.1	processed_transcript,protein_coding
ENSMUSG00000094577	4921511M17Rik	ENSMUST00000177994.7,ENSMUST00000179369.1	protein_coding
ENSMUSG00000066944	4921513D11Rik	ENSMUST00000086570.1	protein_coding	0.21044	0.107629	0.0757344	0.0850556	0.101364	0.155199	0.2883	0.301213
ENSMUSG00000044544	4921513I03Rik	ENSMUST00000056994.3,ENSMUST00000219219.1	lincRNA	0	0	0	0.0567037	0.0253409	0.0310397	0	0
ENSMUSG00000098150	4921515E04Rik	ENSMUST00000183117.1	lincRNA
ENSMUSG00000049902	4921517D22Rik	ENSMUST00000061597.5	protein_coding
ENSMUSG00000104703	4921521D15Rik	ENSMUST00000197578.1	lincRNA
ENSMUSG00000040467	4921522P10Rik	ENSMUST00000048606.1	lincRNA
ENSMUSG00000036934	4921524J17Rik	ENSMUST00000209355.1,ENSMUST00000047749.6,ENSMUST00000210556.1	nonsense_mediated_decay,processed_transcript,protein_coding	10.3416	12.9424	8.67159	11.9928	9.80694	11.4847	10.3526	12.4501
ENSMUSG00000039540	4921524L21Rik	ENSMUST00000044829.3	protein_coding
ENSMUSG00000064299	4921528I07Rik	ENSMUST00000072612.5,ENSMUST00000213446.1,ENSMUST00000214265.1	lincRNA,processed_transcript
ENSMUSG00000108060	4921529L05Rik	ENSMUST00000204733.1,ENSMUST00000203792.1,ENSMUST00000203047.1,ENSMUST00000204478.2	processed_transcript	0	0	0	0	0	0	0.0262091	0
ENSMUSG00000034689	4921530L21Rik	ENSMUST00000045892.1	protein_coding
ENSMUSG00000085704	4921531C22Rik	ENSMUST00000153188.1,ENSMUST00000150145.1	processed_transcript	2.28478	3.09434	2.61284	3.45893	3.87716	4.50076	3.82652	4.11658
ENSMUSG00000020434	4921536K21Rik	ENSMUST00000020712.4	protein_coding	0.811698	0.780312	0.568008	0.963964	0.785569	1.17951	0.760063	1.03751
ENSMUSG00000028520	4921539E11Rik	ENSMUST00000097944.3,ENSMUST00000168664.7,ENSMUST00000030245.9	protein_coding	0.0300629	0	0.0757344	0	0	0	0	0
ENSMUSG00000104586	4921539H07Rik	ENSMUST00000200072.1,ENSMUST00000197200.1	lincRNA	0	0	0	0	0	0.0310397	0	0.0334681
ENSMUSG00000047720	4922502D21Rik	ENSMUST00000203159.1,ENSMUST00000051283.7	protein_coding
ENSMUSG00000108128	4922502N22Rik	ENSMUST00000204038.1	lincRNA
ENSMUSG00000086352	4930401G09Rik	ENSMUST00000139500.1	lincRNA
ENSMUSG00000085528	4930401O10Rik	ENSMUST00000128489.1	lincRNA
ENSMUSG00000087460	4930401O12Rik	ENSMUST00000153175.1	lincRNA
ENSMUSG00000104382	4930402C01Rik	ENSMUST00000192586.1	lincRNA
ENSMUSG00000079421	4930402F06Rik	ENSMUST00000113009.1,ENSMUST00000113010.8	protein_coding
ENSMUSG00000108885	4930402F11Rik	ENSMUST00000208612.1,ENSMUST00000207348.1,ENSMUST00000208289.1,ENSMUST00000207781.1	lincRNA
ENSMUSG00000027309	4930402H24Rik	ENSMUST00000142128.1,ENSMUST00000144717.1,ENSMUST00000138758.1,ENSMUST00000133132.1,ENSMUST00000148924.7,ENSMUST00000151673.1,ENSMUST00000119422.7,ENSMUST00000123049.7,ENSMUST00000044766.14,ENSMUST00000148932.1,ENSMUST00000144014.7,ENSMUST00000139684.1,ENSMUST00000110243.7,ENSMUST00000120316.7,ENSMUST00000145851.1,ENSMUST00000138990.1,ENSMUST00000146975.1	nonsense_mediated_decay,processed_transcript,retained_intron,protein_coding	75.0971	72.7843	64.6393	70.6812	58.6896	79.3997	73.8309	70.2496
ENSMUSG00000045797	4930402K13Rik	ENSMUST00000059967.1	protein_coding
ENSMUSG00000102762	4930403P22Rik	ENSMUST00000192234.1	lincRNA	0	0	0	0	0	0	0.0524181	0
ENSMUSG00000079001	4930404H24Rik	ENSMUST00000109783.1	protein_coding	0	0	0	0	0.0253409	0	0	0
ENSMUSG00000087354	4930404I05Rik	ENSMUST00000125902.1,ENSMUST00000154854.1	processed_transcript	0.0601258	0	0	0	0.126705	0.0310397	0.0524181	0
ENSMUSG00000020234	4930404N11Rik	ENSMUST00000020456.4,ENSMUST00000131736.7,ENSMUST00000130762.1,ENSMUST00000124512.1	retained_intron,protein_coding	0.240503	0.376703	0.454407	0.481982	0.405455	0.341437	0.471763	0.267745
ENSMUSG00000086638	4930405A21Rik	ENSMUST00000130089.1,ENSMUST00000139042.7	processed_transcript,retained_intron	0.180377	0.457424	0.151469	0.283519	0.456137	0.496636	0.445554	0.267745
ENSMUSG00000085940	4930405D11Rik	ENSMUST00000142163.1,ENSMUST00000142521.1,ENSMUST00000132218.1	lincRNA
ENSMUSG00000106602	4930405L22Rik	ENSMUST00000198088.1	lincRNA
ENSMUSG00000090565	4930405O22Rik	ENSMUST00000171379.1,ENSMUST00000164605.7	sense_intronic	0.0901887	0.0538146	0.151469	0	0.0253409	0	0	0.0334681
ENSMUSG00000086923	4930406D18Rik	ENSMUST00000152827.1,ENSMUST00000147951.1	lincRNA,retained_intron
ENSMUSG00000086713	4930407G08Rik	ENSMUST00000145831.1	lincRNA
ENSMUSG00000075524	4930407I10Rik	ENSMUST00000100396.2	protein_coding	0	0	0	0	0.0253409	0	0	0
ENSMUSG00000105638	4930408K08Rik	ENSMUST00000195936.1	lincRNA
ENSMUSG00000021101	4930408O17Rik	ENSMUST00000021520.1	protein_coding	0	0.0538146	0	0	0	0	0	0
ENSMUSG00000086221	4930412B13Rik	ENSMUST00000149239.1	lincRNA
ENSMUSG00000085558	4930412C18Rik	ENSMUST00000146481.7,ENSMUST00000124122.7,ENSMUST00000138390.7,ENSMUST00000144703.1,ENSMUST00000154082.1	processed_transcript	0.992076	1.31846	0.833079	1.19078	1.14034	1.05535	1.31045	1.27179
ENSMUSG00000102203	4930412E21Rik	ENSMUST00000194267.1	lincRNA
ENSMUSG00000085321	4930412F09Rik	ENSMUST00000139006.1	lincRNA
ENSMUSG00000087192	4930412L05Rik	ENSMUST00000146501.7,ENSMUST00000139222.1	processed_transcript	0	0	0	0.0567037	0	0	0.0524181	0.0334681
ENSMUSG00000051008	4930412M03Rik	ENSMUST00000130746.1	lincRNA	0.0901887	0.215259	0.0757344	0.0283519	0	0.0931192	0.131045	0.0669362
ENSMUSG00000025783	4930412O13Rik	ENSMUST00000114919.1,ENSMUST00000026889.1	protein_coding	0.0300629	0.080722	0	0	0	0.0931192	0.131045	0.0334681
ENSMUSG00000107144	4930413E15Rik	ENSMUST00000202500.1	lincRNA
ENSMUSG00000020191	4930415F15Rik	ENSMUST00000109678.2,ENSMUST00000020410.10,ENSMUST00000170661.1	processed_transcript,protein_coding	0.631321	0.672683	0.795212	0.850556	0.532159	0.931192	0.497972	0.870171
ENSMUSG00000082344	4930415H17Rik	ENSMUST00000122396.1	unprocessed_pseudogene
ENSMUSG00000035387	4930415L06Rik	ENSMUST00000088146.2	protein_coding
ENSMUSG00000022993	4930415O20Rik	ENSMUST00000023728.6	protein_coding	0	0.080722	0.0757344	0.0567037	0.0506819	0.0931192	0	0.0669362
ENSMUSG00000087017	4930417H01Rik	ENSMUST00000123403.1,ENSMUST00000155018.1,ENSMUST00000148977.7,ENSMUST00000142323.7,ENSMUST00000153728.7,ENSMUST00000134411.7	processed_transcript	0.150314	0	0	0	0.0760228	0	0.0786272	0.0669362
ENSMUSG00000108129	4930417O13Rik	ENSMUST00000204597.1	retained_intron	0	0	0	0.0567037	0	0.0310397	0	0.0334681
ENSMUSG00000086422	4930421P07Rik	ENSMUST00000147322.1	processed_pseudogene
ENSMUSG00000110476	4930422C21Rik	ENSMUST00000212419.1	lincRNA
ENSMUSG00000086066	4930423M02Rik	ENSMUST00000130895.1,ENSMUST00000156903.7	lincRNA
ENSMUSG00000107396	4930425L21Rik	ENSMUST00000203439.1,ENSMUST00000205073.2	lincRNA
ENSMUSG00000105838	4930425O10Rik	ENSMUST00000197761.1	lincRNA
ENSMUSG00000097323	4930426I24Rik	ENSMUST00000180709.2,ENSMUST00000217797.1	lincRNA	0.0601258	0.134537	0.0378672	0.141759	0.304091	0.0931192	0.262091	0.234277
ENSMUSG00000026736	4930426L09Rik	ENSMUST00000028069.1	protein_coding	0.180377	0.188351	0.151469	0.368574	0.253409	0.0310397	0.183463	0.100404
ENSMUSG00000037466	4930427A07Rik	ENSMUST00000049271.12,ENSMUST00000200522.4,ENSMUST00000196755.4,ENSMUST00000196505.1,ENSMUST00000198072.1,ENSMUST00000199382.1	nonsense_mediated_decay,retained_intron,protein_coding	0.811698	0.376703	0.795212	0.45363	0.734887	0.310397	0.314509	0.602426
ENSMUSG00000089887	4930428N03Rik	ENSMUST00000159562.1,ENSMUST00000159744.1	lincRNA	0	0	0	0.0283519	0	0	0	0
ENSMUSG00000106333	4930428O21Rik	ENSMUST00000198537.1	lincRNA
ENSMUSG00000104956	4930429D17Rik	ENSMUST00000198193.1	lincRNA
ENSMUSG00000086918	4930429F24Rik	ENSMUST00000151676.1	lincRNA	0.0300629	0.322888	0.227203	0	0	0.0620795	0.0524181	0.0334681
ENSMUSG00000108530	4930429H19Rik	ENSMUST00000205600.1,ENSMUST00000205260.1	lincRNA	0	0	0.0757344	0	0	0	0	0
ENSMUSG00000102144	4930429P21Rik	ENSMUST00000194547.1,ENSMUST00000194530.1	lincRNA
ENSMUSG00000027157	4930430A15Rik	ENSMUST00000142636.7,ENSMUST00000028577.2	protein_coding
ENSMUSG00000046567	4930430F08Rik	ENSMUST00000218929.1,ENSMUST00000218328.1,ENSMUST00000054471.9,ENSMUST00000219995.1,ENSMUST00000219410.1,ENSMUST00000219698.1,ENSMUST00000218821.1,ENSMUST00000219790.1	processed_transcript,retained_intron,protein_coding	2.58541	2.95981	2.15843	2.52332	2.99023	2.63838	3.64306	3.38028
ENSMUSG00000062496	4930431F12Rik	ENSMUST00000199309.4,ENSMUST00000079389.5	lincRNA
ENSMUSG00000105475	4930431L21Rik	ENSMUST00000197426.1,ENSMUST00000200253.1	lincRNA
ENSMUSG00000075042	4930431P03Rik	ENSMUST00000166127.7	retained_intron	0	0	0	0	0.0506819	0.0620795	0.104836	0.0669362
ENSMUSG00000109147	4930431P19Rik	ENSMUST00000207761.1,ENSMUST00000207570.1	transcribed_processed_pseudogene,processed_transcript	0.691447	1.39918	1.70403	1.16243	1.26705	1.58303	1.10078	1.07098
ENSMUSG00000097007	4930432B10Rik	ENSMUST00000181688.1	lincRNA	0.21044	0.188351	0.113602	0.0850556	0.101364	0.186238	0.157254	0.100404
ENSMUSG00000046958	4930432E11Rik	ENSMUST00000053635.4,ENSMUST00000063585.8	processed_transcript,transcribed_unitary_pseudogene
ENSMUSG00000106594	4930432H08Rik	ENSMUST00000198220.1	lincRNA
ENSMUSG00000008129	4930432K21Rik	ENSMUST00000093375.4,ENSMUST00000143833.7,ENSMUST00000118856.7	protein_coding	0.360755	0.242166	0.378672	0.141759	0.582841	0.310397	0.340718	0.334681
ENSMUSG00000087037	4930432L08Rik	ENSMUST00000132154.1	processed_transcript
ENSMUSG00000074248	4930432M17Rik	ENSMUST00000098646.3,ENSMUST00000196899.4	protein_coding
ENSMUSG00000102699	4930433B08Rik	ENSMUST00000192010.1	lincRNA
ENSMUSG00000091692	4930433I11Rik	ENSMUST00000171664.1,ENSMUST00000206529.1	protein_coding
ENSMUSG00000103478	4930433J02Rik	ENSMUST00000194719.1	lincRNA
ENSMUSG00000042360	4930433N12Rik	ENSMUST00000048921.12,ENSMUST00000188577.1	lincRNA,retained_intron
ENSMUSG00000100850	4930434B07Rik	ENSMUST00000190254.1	lincRNA
ENSMUSG00000107839	4930434O05Rik	ENSMUST00000203259.1	lincRNA
ENSMUSG00000102085	4930435C17Rik	ENSMUST00000209360.1,ENSMUST00000210759.1	lincRNA
ENSMUSG00000022798	4930435E12Rik	ENSMUST00000130241.1,ENSMUST00000122078.1	retained_intron,protein_coding
ENSMUSG00000069873	4930438A08Rik	ENSMUST00000208022.1,ENSMUST00000108834.2	protein_coding	0	0.0538146	0	0.0283519	0	0	0	0
ENSMUSG00000093472	4930438E09Rik	ENSMUST00000176841.1	processed_transcript
ENSMUSG00000100518	4930440C22Rik	ENSMUST00000185490.1,ENSMUST00000190754.1	lincRNA
ENSMUSG00000085431	4930440I19Rik	ENSMUST00000144728.1,ENSMUST00000145972.7	lincRNA
ENSMUSG00000108669	4930441H08Rik	ENSMUST00000205699.1	lincRNA
ENSMUSG00000085405	4930441J16Rik	ENSMUST00000153743.1	lincRNA	0	0	0	0	0.0253409	0	0	0
ENSMUSG00000053603	4930442H23Rik	ENSMUST00000056086.4	protein_coding	0	0	0	0.0567037	0.0506819	0.0931192	0.0786272	0.100404
ENSMUSG00000087609	4930442J19Rik	ENSMUST00000157058.1,ENSMUST00000129286.1	lincRNA
ENSMUSG00000086969	4930443O20Rik	ENSMUST00000135659.1	processed_transcript	0.0601258	0.134537	0.113602	0.0283519	0.0760228	0.124159	0.183463	0.0334681
ENSMUSG00000069712	4930444G20Rik	ENSMUST00000092672.5	protein_coding
ENSMUSG00000097172	4930444M15Rik	ENSMUST00000181972.1	lincRNA
ENSMUSG00000067795	4930444P10Rik	ENSMUST00000151004.1,ENSMUST00000145070.7,ENSMUST00000115367.7	protein_coding	0	0	0	0.0283519	0	0	0.0262091	0.0334681
ENSMUSG00000091061	4930445B16Rik	ENSMUST00000170085.1	lincRNA
ENSMUSG00000097738	4930445N18Rik	ENSMUST00000180631.1,ENSMUST00000181345.1	lincRNA	0	0	0	0.0567037	0.0253409	0	0	0.0334681
ENSMUSG00000022288	4930447A16Rik	ENSMUST00000022897.1	protein_coding
ENSMUSG00000021098	4930447C04Rik	ENSMUST00000136075.7,ENSMUST00000132067.1,ENSMUST00000131033.7,ENSMUST00000132901.7,ENSMUST00000132016.1,ENSMUST00000110489.8,ENSMUST00000044000.11,ENSMUST00000130635.7,ENSMUST00000143960.7	nonsense_mediated_decay,processed_transcript,retained_intron,protein_coding	0.0901887	0.161444	0.302938	0	0.126705	0.0620795	0.131045	0.0669362
ENSMUSG00000031182	4930447F04Rik	ENSMUST00000033525.2	protein_coding
ENSMUSG00000102224	4930447F24Rik	ENSMUST00000195536.1	retained_intron	0	0	0	0	0	0.0931192	0	0
ENSMUSG00000087674	4930447M23Rik	ENSMUST00000136456.1,ENSMUST00000150514.7,ENSMUST00000141289.7	lincRNA	0	0.080722	0.0757344	0	0.101364	0.0620795	0.183463	0.133872
ENSMUSG00000106583	4930447N08Rik	ENSMUST00000200530.1,ENSMUST00000198715.1	processed_transcript,retained_intron	0	0	0.0378672	0	0.0253409	0.0310397	0	0
ENSMUSG00000108382	4930448A20Rik	ENSMUST00000205988.1	lincRNA
ENSMUSG00000097463	4930448E22Rik	ENSMUST00000217385.1,ENSMUST00000215242.1,ENSMUST00000215349.1,ENSMUST00000181712.2	lincRNA,retained_intron	0.0300629	0	0.0378672	0.0567037	0.0253409	0	0.104836	0.100404
ENSMUSG00000089879	4930448H16Rik	ENSMUST00000159838.1	lincRNA
ENSMUSG00000104072	4930448I06Rik	ENSMUST00000194002.1	lincRNA
ENSMUSG00000104870	4930448I18Rik	ENSMUST00000197958.1	lincRNA
ENSMUSG00000082843	4930448K20Rik	ENSMUST00000182072.1,ENSMUST00000120570.1	transcribed_processed_pseudogene,processed_transcript	0	0.0269073	0	0	0	0	0	0
ENSMUSG00000074589	4930449A18Rik	ENSMUST00000094228.5,ENSMUST00000192453.1	transcribed_unprocessed_pseudogene,processed_transcript
ENSMUSG00000022116	4930449E01Rik	ENSMUST00000022711.7,ENSMUST00000188698.1	lincRNA
ENSMUSG00000079093	4930449I24Rik	ENSMUST00000110598.2	protein_coding
ENSMUSG00000022543	4930451G09Rik	ENSMUST00000090457.5	protein_coding	0.661384	0.80722	0.946681	0.935612	0.709546	0.900153	0.5766	1.00404
ENSMUSG00000045989	4930451I11Rik	ENSMUST00000205320.1,ENSMUST00000205907.1,ENSMUST00000061695.4	processed_transcript,protein_coding
ENSMUSG00000021747	4930452B06Rik	ENSMUST00000102996.3	protein_coding	4.56956	4.27826	3.97606	3.79915	1.77386	3.13501	1.67738	2.51011
ENSMUSG00000099933	4930452N14Rik	ENSMUST00000189240.1	lincRNA
ENSMUSG00000087358	4930453H23Rik	ENSMUST00000155208.1,ENSMUST00000178516.1,ENSMUST00000125569.7	lincRNA
ENSMUSG00000109215	4930453L07Rik	ENSMUST00000209053.1	lincRNA
ENSMUSG00000059920	4930453N24Rik	ENSMUST00000076991.6,ENSMUST00000162732.1	processed_transcript,protein_coding	20.3826	18.9158	18.5928	19.6195	23.0856	22.4728	19.9975	20.4155
ENSMUSG00000097898	4930455B14Rik	ENSMUST00000181914.7,ENSMUST00000180444.1	lincRNA
ENSMUSG00000097553	4930455D15Rik	ENSMUST00000181632.1	lincRNA	0.0601258	0	0	0	0	0	0.0524181	0
ENSMUSG00000080907	4930455H04Rik	ENSMUST00000117592.1	protein_coding	0.150314	0	0.0378672	0	0	0.0310397	0.0262091	0.100404
ENSMUSG00000078618	4930456L15Rik	ENSMUST00000145577.1	lincRNA
ENSMUSG00000109861	4930458B22Rik	ENSMUST00000209339.1	lincRNA
ENSMUSG00000105234	4930459L07Rik	ENSMUST00000199751.1	lincRNA
ENSMUSG00000086827	4930461C15Rik	ENSMUST00000133622.1	processed_transcript
ENSMUSG00000097651	4930461G14Rik	ENSMUST00000181967.2	lincRNA
ENSMUSG00000020033	4930463O16Rik	ENSMUST00000168525.1,ENSMUST00000020222.1	lincRNA
ENSMUSG00000056682	4930465K10Rik	ENSMUST00000056675.8	pseudogene	0.0901887	0.0269073	0	0	0	0	0.0262091	0
ENSMUSG00000085641	4930465M20Rik	ENSMUST00000144556.1,ENSMUST00000130564.1	lincRNA
ENSMUSG00000097516	4930467D21Rik	ENSMUST00000181724.7,ENSMUST00000180634.1	lincRNA
ENSMUSG00000096265	4930467E23Rik	ENSMUST00000098909.4	protein_coding	0.0300629	0	0	0	0	0	0	0
ENSMUSG00000097370	4930467K11Rik	ENSMUST00000180831.2	lincRNA	0	0	0	0	0.0253409	0.0310397	0	0.0669362
ENSMUSG00000068776	4930469B13Rik	ENSMUST00000167151.1	unprocessed_pseudogene
ENSMUSG00000085684	4930469K13Rik	ENSMUST00000141450.1	processed_transcript	0	0.0269073	0	0	0.0253409	0	0	0
ENSMUSG00000085788	4930470G03Rik	ENSMUST00000122926.1	processed_transcript	0.21044	0.215259	0.492274	0.283519	0.126705	0.341437	0.183463	0.200809
ENSMUSG00000110406	4930470O06Rik	ENSMUST00000209438.1	lincRNA
ENSMUSG00000043583	4930470P17Rik	ENSMUST00000062355.1	protein_coding
ENSMUSG00000086138	4930471C06Rik	ENSMUST00000143070.1,ENSMUST00000129084.7	lincRNA
ENSMUSG00000097689	4930471D02Rik	ENSMUST00000180815.1	lincRNA
ENSMUSG00000097693	4930471M09Rik	ENSMUST00000206475.1,ENSMUST00000181849.1	lincRNA
ENSMUSG00000060029	4930473A02Rik	ENSMUST00000136793.7,ENSMUST00000079964.7	processed_transcript	0.120252	0.107629	0.227203	0.0850556	0.304091	0.155199	0.0786272	0.100404
ENSMUSG00000087109	4930474H06Rik	ENSMUST00000132822.1	processed_transcript	0	0.0269073	0	0	0	0.155199	0	0
ENSMUSG00000096405	4930474N05Rik	ENSMUST00000177985.2,ENSMUST00000186722.1	nonsense_mediated_decay,protein_coding
ENSMUSG00000097539	4930477E14Rik	ENSMUST00000181412.1	lincRNA
ENSMUSG00000097847	4930478K11Rik	ENSMUST00000181875.1	lincRNA	0	0.0269073	0	0	0.101364	0	0	0
ENSMUSG00000106762	4930478P22Rik	ENSMUST00000201921.1,ENSMUST00000201379.3,ENSMUST00000202026.3	lincRNA
ENSMUSG00000085238	4930479D17Rik	ENSMUST00000146754.1	lincRNA	0.390818	0.161444	0.151469	0.170111	0.253409	0.372477	0.314509	0.100404
ENSMUSG00000035651	4930480E11Rik	ENSMUST00000035626.7	protein_coding
ENSMUSG00000090160	4930480K15Rik	ENSMUST00000162121.1	processed_transcript
ENSMUSG00000097284	4930480K23Rik	ENSMUST00000180465.7,ENSMUST00000181430.1	lincRNA	2.13447	2.5562	2.15843	2.80683	1.31773	1.92446	2.20156	2.47664
ENSMUSG00000085956	4930481B07Rik	ENSMUST00000151207.1,ENSMUST00000128160.1	lincRNA,processed_transcript	0.270566	0.242166	0.0378672	0.141759	0.354773	0.186238	0.262091	0.234277
ENSMUSG00000047938	4930483J18Rik	ENSMUST00000138715.1,ENSMUST00000138675.1	processed_transcript	0	0.080722	0	0	0	0.0310397	0	0.0669362
ENSMUSG00000109816	4930483O08Rik	ENSMUST00000209850.1	lincRNA	0	0	0.0378672	0	0	0	0.0262091	0.0334681
ENSMUSG00000050345	4930486L24Rik	ENSMUST00000091569.5	protein_coding	0.901887	0.69959	0.870946	1.04902	0.709546	0.962232	0.393136	0.602426
ENSMUSG00000106932	4930487D11Rik	ENSMUST00000201983.1	lincRNA
ENSMUSG00000092578	4930488B22Rik	ENSMUST00000172500.1	lincRNA
ENSMUSG00000110592	4930488N15Rik	ENSMUST00000212830.1	lincRNA	0.0300629	0	0	0	0.0506819	0	0.0786272	0
ENSMUSG00000099476	4930488N24Rik	ENSMUST00000188802.1	unprocessed_pseudogene
ENSMUSG00000107214	4930500F04Rik	ENSMUST00000202177.3,ENSMUST00000200855.1,ENSMUST00000202156.1	lincRNA,retained_intron
ENSMUSG00000106056	4930500L23Rik	ENSMUST00000198000.1	lincRNA
ENSMUSG00000086799	4930502E09Rik	ENSMUST00000126016.1	processed_transcript	0.0901887	0	0.0757344	0.0283519	0.152046	0	0.0524181	0
ENSMUSG00000055555	4930502E18Rik	ENSMUST00000069209.1	protein_coding	0	0.0269073	0.0378672	0	0.0506819	0.0931192	0	0.0334681
ENSMUSG00000090202	4930503B20Rik	ENSMUST00000049703.5,ENSMUST00000126930.1,ENSMUST00000149825.1	processed_transcript,protein_coding	0.0300629	0.0538146	0.0378672	0	0.0253409	0.0310397	0.0262091	0.0334681
ENSMUSG00000072595	4930503E14Rik	ENSMUST00000100688.2	protein_coding
ENSMUSG00000082612	4930503H13Rik	ENSMUST00000118320.1	processed_pseudogene
ENSMUSG00000044906	4930503L19Rik	ENSMUST00000212982.1,ENSMUST00000212074.1,ENSMUST00000212155.1,ENSMUST00000067556.3,ENSMUST00000213066.1,ENSMUST00000212683.1,ENSMUST00000211817.1,ENSMUST00000212539.1	nonsense_mediated_decay,retained_intron,protein_coding	5.32113	4.92404	3.44592	4.11102	4.78944	5.64923	4.21966	5.72305
ENSMUSG00000103692	4930503O07Rik	ENSMUST00000193395.1	lincRNA	0	0	0	0	0.0506819	0	0	0
ENSMUSG00000107926	4930504D19Rik	ENSMUST00000204799.1	lincRNA
ENSMUSG00000052642	4930504O13Rik	ENSMUST00000064614.3	protein_coding
ENSMUSG00000040919	4930505A04Rik	ENSMUST00000041763.13,ENSMUST00000152718.1	nonsense_mediated_decay,protein_coding	0	0	0.113602	0.0567037	0.0253409	0.0310397	0	0.0334681
ENSMUSG00000093551	4930505G20Rik	ENSMUST00000176582.1	processed_transcript
ENSMUSG00000085740	4930505K14Rik	ENSMUST00000155504.1	lincRNA
ENSMUSG00000097690	4930505N22Rik	ENSMUST00000181820.1	lincRNA	0.0300629	0	0	0.0283519	0.0506819	0.0310397	0	0
ENSMUSG00000087478	4930506C21Rik	ENSMUST00000130639.1,ENSMUST00000123341.1,ENSMUST00000123009.1	processed_transcript,retained_intron	3.51736	4.22445	2.95364	3.65739	2.86352	5.43195	2.75195	3.24641
ENSMUSG00000097129	4930507D05Rik	ENSMUST00000181110.1	protein_coding	0.150314	0.080722	0.0757344	0.396926	0.0253409	0.155199	0.183463	0.100404
ENSMUSG00000096986	4930509E16Rik	ENSMUST00000181405.2	lincRNA	0.0300629	0.0538146	0	0	0	0	0.0262091	0
ENSMUSG00000096959	4930509G22Rik	ENSMUST00000181206.1	lincRNA	0.240503	0.080722	0.227203	0.141759	0.152046	0.0310397	0.209673	0.200809
ENSMUSG00000105659	4930509H03Rik	ENSMUST00000196088.1	sense_intronic	0.120252	0	0	0.0567037	0.0506819	0.155199	0.0524181	0.167341
ENSMUSG00000102362	4930509J09Rik	ENSMUST00000194514.1	lincRNA
ENSMUSG00000087137	4930509K18Rik	ENSMUST00000144039.1	lincRNA
ENSMUSG00000032048	4930510E17Rik	ENSMUST00000034550.3	lincRNA
ENSMUSG00000108187	4930511E03Rik	ENSMUST00000203778.1	lincRNA
ENSMUSG00000086607	4930511M06Rik	ENSMUST00000153884.7,ENSMUST00000151209.1,ENSMUST00000130696.7,ENSMUST00000137603.1,ENSMUST00000130724.7	processed_transcript	0.150314	0.242166	0.0378672	0	0.0253409	0.0931192	0.0786272	0
ENSMUSG00000086698	4930511O05Rik	ENSMUST00000155912.1	lincRNA
ENSMUSG00000062511	4930512M02Rik	ENSMUST00000149910.1,ENSMUST00000081896.4	processed_transcript,protein_coding
ENSMUSG00000106125	4930512P04Rik	ENSMUST00000197000.1	lincRNA	0	0	0.0757344	0	0	0	0	0
ENSMUSG00000106741	4930513D17Rik	ENSMUST00000202742.3,ENSMUST00000200770.1,ENSMUST00000202800.3	lincRNA
ENSMUSG00000031270	4930513O06Rik	ENSMUST00000033625.1	protein_coding
ENSMUSG00000087045	4930515B02Rik	ENSMUST00000140588.1	lincRNA
ENSMUSG00000049202	4930515G13Rik	ENSMUST00000057521.5	pseudogene
ENSMUSG00000104819	4930515G16Rik	ENSMUST00000199440.1	processed_pseudogene
ENSMUSG00000097504	4930516B21Rik	ENSMUST00000181600.1	lincRNA	0	0	0	0	0	0	0	0.0334681
ENSMUSG00000090219	4930516K23Rik	ENSMUST00000074064.4	protein_coding
ENSMUSG00000085496	4930517E11Rik	ENSMUST00000129584.1	lincRNA	0	0	0	0	0	0	0.0262091	0
ENSMUSG00000104225	4930517L18Rik	ENSMUST00000191880.1	lincRNA
ENSMUSG00000054391	4930517O19Rik	ENSMUST00000137352.7,ENSMUST00000140320.7,ENSMUST00000145018.1	processed_transcript
ENSMUSG00000074629	4930518I15Rik	ENSMUST00000099141.2	protein_coding	1.20252	0.726498	0.568008	0.708797	0.760228	0.620795	0.707645	0.669362
ENSMUSG00000107924	4930518I17Rik	ENSMUST00000203902.1	lincRNA
ENSMUSG00000110310	4930518J21Rik	ENSMUST00000209557.1	lincRNA	0	0	0	0	0	0	0	0.0669362
ENSMUSG00000097627	4930519A11Rik	ENSMUST00000181381.1	lincRNA
ENSMUSG00000086263	4930519D14Rik	ENSMUST00000151471.1	lincRNA
ENSMUSG00000090126	4930519F09Rik	ENSMUST00000163084.1,ENSMUST00000159347.1	transcribed_processed_pseudogene,processed_transcript	0	0	0	0.0567037	0	0.0310397	0	0
ENSMUSG00000031325	4930519F16Rik	ENSMUST00000182605.7,ENSMUST00000183292.7,ENSMUST00000183315.1,ENSMUST00000127012.8,ENSMUST00000033688.11,ENSMUST00000133491.7,ENSMUST00000182224.7	processed_transcript,retained_intron,unitary_pseudogene
ENSMUSG00000101584	4930519F24Rik	ENSMUST00000215896.1,ENSMUST00000185764.1	lincRNA
ENSMUSG00000029564	4930519G04Rik	ENSMUST00000142582.4,ENSMUST00000112153.5,ENSMUST00000134389.2,ENSMUST00000031547.11	retained_intron,protein_coding
ENSMUSG00000105185	4930519H02Rik	ENSMUST00000198603.1,ENSMUST00000198907.4	lincRNA
ENSMUSG00000105652	4930519L02Rik	ENSMUST00000200254.1,ENSMUST00000197683.1	lincRNA
ENSMUSG00000097602	4930519P11Rik	ENSMUST00000181369.1	protein_coding	0	0	0	0.0283519	0.126705	0.155199	0.0524181	0.0669362
ENSMUSG00000074039	4930520O04Rik	ENSMUST00000131898.1,ENSMUST00000124664.7,ENSMUST00000147689.1	processed_transcript	1.11233	1.26464	1.09815	1.19078	1.39375	1.24159	1.02215	1.43913
ENSMUSG00000060491	4930522H14Rik	ENSMUST00000102725.10,ENSMUST00000082306.7	protein_coding
ENSMUSG00000072762	4930522L14Rik	ENSMUST00000100937.3,ENSMUST00000112547.7	protein_coding	0.901887	0.511239	0.340805	0.538686	0.886932	0.589755	1.07457	0.468553
ENSMUSG00000090394	4930523C07Rik	ENSMUST00000163892.7,ENSMUST00000165923.1,ENSMUST00000191933.1,ENSMUST00000097513.3,ENSMUST00000060298.14,ENSMUST00000168250.7	lincRNA,retained_intron,protein_coding	25.7338	23.3825	21.6222	19.2226	22.2493	23.2798	20.3644	22.2228
ENSMUSG00000020299	4930524B15Rik	ENSMUST00000102829.3	protein_coding	0	0	0	0	0	0	0.0262091	0
ENSMUSG00000107217	4930524B17Rik	ENSMUST00000200755.1	lincRNA
ENSMUSG00000035364	4930524J08Rik	ENSMUST00000046721.1	protein_coding	0.330692	0.080722	0.151469	0.198463	0.329432	0.155199	0.183463	0.167341
ENSMUSG00000059663	4930524N10Rik	ENSMUST00000082357.1	protein_coding
ENSMUSG00000098627	4930524O08Rik	ENSMUST00000183387.7,ENSMUST00000184444.7,ENSMUST00000184759.1	lincRNA
ENSMUSG00000085521	4930526A20Rik	ENSMUST00000142461.1,ENSMUST00000134228.1	transcribed_processed_pseudogene,processed_transcript	0.180377	0.080722	0.378672	0.198463	0.101364	0.0931192	0.131045	0.0669362
ENSMUSG00000087335	4930526F13Rik	ENSMUST00000144718.2	lincRNA	0	0	0	0	0	0	0	0.0334681
ENSMUSG00000086764	4930527A07Rik	ENSMUST00000130677.1	lincRNA
ENSMUSG00000070489	4930527J03Rik	ENSMUST00000094270.4,ENSMUST00000192920.1	processed_transcript,pseudogene	0	0	0	0	0	0	0.104836	0
ENSMUSG00000097502	4930528D03Rik	ENSMUST00000181700.1,ENSMUST00000181528.1	lincRNA
ENSMUSG00000084909	4930528G23Rik	ENSMUST00000124575.1	lincRNA
ENSMUSG00000087309	4930528P14Rik	ENSMUST00000152815.1	lincRNA
ENSMUSG00000086377	4930529C04Rik	ENSMUST00000131367.1	processed_pseudogene	0	0	0	0	0.0253409	0	0	0
ENSMUSG00000085350	4930529I22Rik	ENSMUST00000131509.1	lincRNA
ENSMUSG00000097261	4930532G15Rik	ENSMUST00000195314.1,ENSMUST00000180632.1	lincRNA	0.0601258	0.080722	0.0378672	0.0850556	0.0760228	0.310397	0.104836	0
ENSMUSG00000100221	4930532M18Rik	ENSMUST00000190980.1,ENSMUST00000187189.6	lincRNA
ENSMUSG00000099491	4930533D04Rik	ENSMUST00000185478.1	lincRNA	0	0	0	0	0.0760228	0	0	0
ENSMUSG00000100589	4930533P14Rik	ENSMUST00000189056.1	lincRNA
ENSMUSG00000102677	4930535E02Rik	ENSMUST00000194463.1	lincRNA
ENSMUSG00000104201	4930535G08Rik	ENSMUST00000192017.1	lincRNA
ENSMUSG00000096969	4930535I16Rik	ENSMUST00000181410.1	protein_coding	0.0601258	0.107629	0.113602	0.141759	0.0506819	0.0620795	0.104836	0
ENSMUSG00000098360	4930535O05Rik	ENSMUST00000184406.1	lincRNA
ENSMUSG00000105765	4930539C22Rik	ENSMUST00000198231.1	lincRNA
ENSMUSG00000048905	4930539E08Rik	ENSMUST00000062357.4	protein_coding	0.150314	0	0.0757344	0.0283519	0.101364	0.0931192	0.314509	0.133872
ENSMUSG00000103116	4930539M17Rik	ENSMUST00000194792.1	lincRNA
ENSMUSG00000097831	4930540M05Rik	ENSMUST00000180527.1	lincRNA	0.0300629	0	0.0757344	0.0283519	0	0	0	0
ENSMUSG00000048628	4930542C16Rik	ENSMUST00000159360.1,ENSMUST00000212108.1,ENSMUST00000062438.4	lincRNA
ENSMUSG00000110009	4930543E12Rik	ENSMUST00000209589.1,ENSMUST00000210408.1	lincRNA
ENSMUSG00000087279	4930544D05Rik	ENSMUST00000180052.7,ENSMUST00000125387.2,ENSMUST00000144960.1,ENSMUST00000135865.8	nonsense_mediated_decay,retained_intron,protein_coding	0	0	0	0	0	0	0	0.0334681
ENSMUSG00000036463	4930544G11Rik	ENSMUST00000043382.8	protein_coding
ENSMUSG00000097071	4930544I03Rik	ENSMUST00000181184.1	lincRNA	0	0	0	0	0	0.0620795	0	0.0334681
ENSMUSG00000051758	4930544M13Rik	ENSMUST00000181553.1,ENSMUST00000063230.5	lincRNA
ENSMUSG00000024546	4930546C10Rik	ENSMUST00000025428.5	protein_coding
ENSMUSG00000086687	4930547E08Rik	ENSMUST00000143559.1	processed_transcript	0	0.080722	0	0	0	0	0	0
ENSMUSG00000051198	4930548G14Rik	ENSMUST00000190364.1,ENSMUST00000060825.5	lincRNA
ENSMUSG00000029138	4930548H24Rik	ENSMUST00000202441.1,ENSMUST00000031020.4	retained_intron,protein_coding	0	0	0.0378672	0	0.0760228	0	0.0262091	0
ENSMUSG00000086257	4930548K13Rik	ENSMUST00000154459.1	lincRNA
ENSMUSG00000036921	4930549C01Rik	ENSMUST00000046647.2	protein_coding
ENSMUSG00000005131	4930550C14Rik	ENSMUST00000214790.1,ENSMUST00000217318.1,ENSMUST00000215668.1,ENSMUST00000005262.1	processed_transcript,protein_coding	0.120252	0.134537	0.302938	0.113407	0.0506819	0.341437	0.209673	0.234277
ENSMUSG00000097361	4930550C17Rik	ENSMUST00000181629.1	lincRNA
ENSMUSG00000046180	4930550L24Rik	ENSMUST00000062542.4,ENSMUST00000118305.7	protein_coding	0	0	0	0	0.0253409	0	0	0
ENSMUSG00000085377	4930551L18Rik	ENSMUST00000156086.1	lincRNA	0.0300629	0	0	0	0.0253409	0.0310397	0.0262091	0
ENSMUSG00000097632	4930552P12Rik	ENSMUST00000181198.1	lincRNA	0.300629	0.726498	0.870946	0.878908	0.734887	0.775994	0.393136	1.30526
ENSMUSG00000054351	4930553M12Rik	ENSMUST00000057837.1	protein_coding
ENSMUSG00000106791	4930553P18Rik	ENSMUST00000201164.1	lincRNA	0.0601258	0.134537	0.189336	0.0567037	0.228068	0.124159	0.131045	0.234277
ENSMUSG00000099724	4930554C24Rik	ENSMUST00000216802.1,ENSMUST00000187735.1,ENSMUST00000216019.1,ENSMUST00000217202.1	lincRNA
ENSMUSG00000085452	4930554G24Rik	ENSMUST00000126260.1	lincRNA	0	0	0	0	0.0253409	0	0	0
ENSMUSG00000097682	4930554H23Rik	ENSMUST00000181327.1	lincRNA
ENSMUSG00000106157	4930555A03Rik	ENSMUST00000196589.1,ENSMUST00000196052.1,ENSMUST00000196524.1,ENSMUST00000197810.1	lincRNA	0.631321	0.349795	0.643743	0.481982	0.608182	1.14847	0.995945	0.602426
ENSMUSG00000086396	4930555B11Rik	ENSMUST00000123210.1	processed_transcript
ENSMUSG00000085619	4930555B12Rik	ENSMUST00000135444.1	lincRNA
ENSMUSG00000031559	4930555F03Rik	ENSMUST00000126285.1,ENSMUST00000143556.8,ENSMUST00000163925.1,ENSMUST00000033963.12,ENSMUST00000212179.1	lincRNA
ENSMUSG00000096197	4930555G01Rik	ENSMUST00000112770.2	protein_coding	0	0.0269073	0	0	0.202727	0.217278	0.262091	0.0669362
ENSMUSG00000048559	4930555K19Rik	ENSMUST00000060066.4	processed_pseudogene
ENSMUSG00000093557	4930555M17Rik	ENSMUST00000176666.1	lincRNA
ENSMUSG00000085676	4930555O08Rik	ENSMUST00000122821.1	lincRNA
ENSMUSG00000085522	4930556G01Rik	ENSMUST00000128925.1	lincRNA
ENSMUSG00000101764	4930556G22Rik	ENSMUST00000185689.1	lincRNA
ENSMUSG00000034493	4930556J24Rik	ENSMUST00000042344.1	protein_coding	0.0300629	0	0	0.113407	0.152046	0.186238	0.104836	0.0669362
ENSMUSG00000086800	4930556L07Rik	ENSMUST00000134422.1	lincRNA
ENSMUSG00000097058	4930556M19Rik	ENSMUST00000180604.1	lincRNA	0.180377	0.080722	0.0378672	0.113407	0	0.124159	0.0786272	0.167341
ENSMUSG00000096971	4930556M19Rik	ENSMUST00000181739.1	lincRNA	1.17245	0.69959	0.719477	1.04902	0.836251	0.682874	0.943527	0.836703
ENSMUSG00000085488	4930557F10Rik	ENSMUST00000155432.1	lincRNA
ENSMUSG00000105734	4930558C23Rik	ENSMUST00000196239.1	protein_coding
ENSMUSG00000106506	4930558F17Rik	ENSMUST00000197789.1	lincRNA
ENSMUSG00000086244	4930558G05Rik	ENSMUST00000122848.1	lincRNA
ENSMUSG00000097519	4930558J18Rik	ENSMUST00000181949.2	lincRNA	0	0	0	0	0.0253409	0	0	0
ENSMUSG00000075029	4930558J22Rik	ENSMUST00000139822.1	processed_transcript
ENSMUSG00000086277	4930558K02Rik	ENSMUST00000162676.1,ENSMUST00000141397.1	processed_transcript,protein_coding	0	0	0	0	0	0	0	0.0334681
ENSMUSG00000100431	4930558N11Rik	ENSMUST00000210899.1,ENSMUST00000211456.1,ENSMUST00000187626.1,ENSMUST00000211512.1	lincRNA
ENSMUSG00000086945	4930562A09Rik	ENSMUST00000153818.1	lincRNA	0.0601258	0	0	0	0	0	0	0
ENSMUSG00000022518	4930562C15Rik	ENSMUST00000180566.1,ENSMUST00000100211.9,ENSMUST00000175762.2,ENSMUST00000171105.8,ENSMUST00000176394.1,ENSMUST00000180939.1,ENSMUST00000176982.7	nonsense_mediated_decay,retained_intron,protein_coding	0	0	0	0	0	0	0.0524181	0.0334681
ENSMUSG00000026729	4930562F07Rik	ENSMUST00000169600.1,ENSMUST00000164249.2,ENSMUST00000028061.8	lincRNA	0.0601258	0.0538146	0	0.0567037	0.0760228	0.124159	0.157254	0.0669362
ENSMUSG00000104014	4930562F17Rik	ENSMUST00000195279.1	lincRNA
ENSMUSG00000051728	4930563D23Rik	ENSMUST00000062638.6	protein_coding	0.390818	0.0269073	0.378672	0.0850556	0.101364	0.124159	0.0786272	0.0334681
ENSMUSG00000097387	4930563E18Rik	ENSMUST00000180948.1	lincRNA	0	0.107629	0.0378672	0.0283519	0	0.0310397	0.104836	0
ENSMUSG00000053574	4930563E22Rik	ENSMUST00000066087.3,ENSMUST00000124762.1	processed_transcript	0.450943	0.591961	0.302938	0.45363	0.456137	0.248318	0.602809	0.435085
ENSMUSG00000086112	4930563I02Rik	ENSMUST00000154835.1,ENSMUST00000149364.1	protein_coding
ENSMUSG00000050702	4930563M21Rik	ENSMUST00000217105.1,ENSMUST00000060468.6	protein_coding
ENSMUSG00000051788	4930564D02Rik	ENSMUST00000070584.4	protein_coding
ENSMUSG00000104004	4930565D16Rik	ENSMUST00000192777.1	lincRNA
ENSMUSG00000110629	4930567H12Rik	ENSMUST00000213085.1,ENSMUST00000212260.1,ENSMUST00000212512.1,ENSMUST00000212530.1	lincRNA	0	0.080722	0	0.0567037	0.0253409	0.0620795	0.0524181	0.0669362
ENSMUSG00000073141	4930567H17Rik	ENSMUST00000092405.4,ENSMUST00000193512.4	lincRNA,protein_coding
ENSMUSG00000101223	4930568A12Rik	ENSMUST00000188292.6,ENSMUST00000186117.1	lincRNA	0	0	0	0	0.0506819	0	0	0
ENSMUSG00000026882	4930568D16Rik	ENSMUST00000028243.1	protein_coding
ENSMUSG00000102408	4930568G15Rik	ENSMUST00000195635.1,ENSMUST00000193317.1	lincRNA	0	0	0	0	0.0253409	0	0	0
ENSMUSG00000084875	4930570D08Rik	ENSMUST00000130431.2	processed_transcript
ENSMUSG00000085084	4930570G19Rik	ENSMUST00000140941.1,ENSMUST00000139363.1,ENSMUST00000148224.1,ENSMUST00000149387.7	lincRNA	0.0300629	0.080722	0	0	0.126705	0.0931192	0.131045	0.133872
ENSMUSG00000090457	4930571K23Rik	ENSMUST00000166958.1,ENSMUST00000206013.1	lincRNA
ENSMUSG00000086467	4930571N24Rik	ENSMUST00000132871.1	retained_intron
ENSMUSG00000105308	4930572K03Rik	ENSMUST00000196995.4,ENSMUST00000196713.1	lincRNA
ENSMUSG00000069720	4930572O03Rik	ENSMUST00000092696.4	protein_coding	0	0	0	0	0.0253409	0	0	0
ENSMUSG00000106020	4930573C15Rik	ENSMUST00000197707.1	lincRNA
ENSMUSG00000104980	4930573I07Rik	ENSMUST00000199120.1,ENSMUST00000197085.1	lincRNA
ENSMUSG00000087517	4930577H14Rik	ENSMUST00000151367.1	lincRNA
ENSMUSG00000037358	4930578C19Rik	ENSMUST00000147039.1,ENSMUST00000044188.4	processed_transcript,protein_coding	8.92868	5.11239	3.93819	5.81213	6.69001	7.88409	4.29829	7.12871
ENSMUSG00000054885	4930578G10Rik	ENSMUST00000107984.1,ENSMUST00000145453.7,ENSMUST00000068158.9	processed_transcript,protein_coding	0.0300629	0.0538146	0	0	0	0	0	0
ENSMUSG00000021961	4930578I06Rik	ENSMUST00000022532.5	protein_coding
ENSMUSG00000097587	4930578M01Rik	ENSMUST00000180490.1	lincRNA	0.120252	0.161444	0.113602	0.0283519	0.304091	0.279358	0.340718	0.167341
ENSMUSG00000110586	4930578M07Rik	ENSMUST00000212946.1,ENSMUST00000212850.1	lincRNA,retained_intron
ENSMUSG00000074146	4930579C12Rik	ENSMUST00000098484.3,ENSMUST00000187015.6	lincRNA	0	0.0538146	0	0	0	0	0	0.0334681
ENSMUSG00000084971	4930579D09Rik	ENSMUST00000132321.1	lincRNA
ENSMUSG00000012042	4930579F01Rik	ENSMUST00000199293.1,ENSMUST00000012186.8,ENSMUST00000199804.1	processed_transcript,protein_coding	0.0601258	0	0	0	0.126705	0	0	0
ENSMUSG00000027811	4930579G24Rik	ENSMUST00000029388.9	protein_coding	1.20252	0.80722	1.24962	1.36089	1.29239	1.64511	1.1532	1.33872
ENSMUSG00000051074	4930579K19Rik	ENSMUST00000058992.2,ENSMUST00000190541.1	lincRNA,processed_transcript	0.0300629	0.080722	0.0757344	0	0.253409	0.186238	0.0262091	0.133872
ENSMUSG00000090732	4930579O11Rik	ENSMUST00000168243.1	lincRNA
ENSMUSG00000106269	4930580E04Rik	ENSMUST00000197377.1	lincRNA
ENSMUSG00000070315	4930581F22Rik	ENSMUST00000162566.1,ENSMUST00000159933.1,ENSMUST00000093873.8,ENSMUST00000159363.1,ENSMUST00000214597.1,ENSMUST00000161823.1,ENSMUST00000161136.1	processed_transcript,retained_intron	3.90818	3.49795	3.67312	3.31717	4.63739	4.31452	3.4596	4.15005
ENSMUSG00000024088	4930583I09Rik	ENSMUST00000024896.3	protein_coding
ENSMUSG00000086954	4930583P06Rik	ENSMUST00000136658.1	lincRNA
ENSMUSG00000029044	4930584F24Rik	ENSMUST00000196508.1,ENSMUST00000030910.5,ENSMUST00000197091.4,ENSMUST00000198070.4	lincRNA
ENSMUSG00000087097	4930586N03Rik	ENSMUST00000122940.1	processed_transcript
ENSMUSG00000086009	4930587A21Rik	ENSMUST00000128588.1	lincRNA
ENSMUSG00000068957	4930589L23Rik	ENSMUST00000091023.1	lincRNA
ENSMUSG00000034063	4930590J08Rik	ENSMUST00000205569.1,ENSMUST00000059318.7,ENSMUST00000205974.1,ENSMUST00000205686.1	retained_intron,protein_coding	0.511069	0.269073	0.151469	0.255167	0.380114	0.341437	0.524181	0.334681
ENSMUSG00000106540	4930590L14Rik	ENSMUST00000196030.1	lincRNA
ENSMUSG00000039138	4930591A17Rik	ENSMUST00000041998.1	lincRNA
ENSMUSG00000097725	4930593A02Rik	ENSMUST00000203879.2,ENSMUST00000181694.2	lincRNA	0.0300629	0	0	0	0	0	0.0786272	0
ENSMUSG00000097181	4930594M17Rik	ENSMUST00000181204.1	lincRNA
ENSMUSG00000075463	4930594M22Rik	ENSMUST00000161599.1,ENSMUST00000162218.1,ENSMUST00000100291.2	processed_transcript	0.0300629	0.269073	0.189336	0.198463	0.177386	0.372477	0.157254	0.133872
ENSMUSG00000085677	4930594O21Rik	ENSMUST00000144981.7,ENSMUST00000129750.1	lincRNA
ENSMUSG00000083193	4930595D18Rik	ENSMUST00000121608.1	protein_coding
ENSMUSG00000060673	4930595M18Rik	ENSMUST00000080083.2	protein_coding
ENSMUSG00000041068	4930596D02Rik	ENSMUST00000043266.6	protein_coding
ENSMUSG00000104900	4930596I21Rik	ENSMUST00000200494.1	sense_intronic	0.0601258	0.0269073	0.0378672	0.113407	0	0	0	0
ENSMUSG00000086501	4930597A21Rik	ENSMUST00000128652.1	lincRNA
ENSMUSG00000053442	4930597O21Rik	ENSMUST00000203383.1	retained_intron	0	0	0	0	0.0253409	0.0310397	0	0
ENSMUSG00000097005	4930598A11Rik	ENSMUST00000180742.1	lincRNA
ENSMUSG00000100777	4930598F16Rik	ENSMUST00000187352.1	lincRNA
ENSMUSG00000109160	4930598N05Rik	ENSMUST00000208935.1,ENSMUST00000207733.1,ENSMUST00000207631.1,ENSMUST00000207048.1,ENSMUST00000207288.1,ENSMUST00000208693.1,ENSMUST00000208997.1	lincRNA,processed_transcript	0	0	0	0	0	0	0.0262091	0
ENSMUSG00000101600	4930599A14Rik	ENSMUST00000186724.1,ENSMUST00000188266.1	lincRNA
ENSMUSG00000031194	4931400O07Rik	ENSMUST00000033537.1	protein_coding
ENSMUSG00000093772	4931403E22Rik	ENSMUST00000177048.1	processed_transcript	0	0	0.0757344	0	0	0.0310397	0	0.0334681
ENSMUSG00000097329	4931403G20Rik	ENSMUST00000180861.1	lincRNA	0.0300629	0	0.0378672	0.0283519	0	0.0310397	0.0262091	0.0334681
ENSMUSG00000038792	4931403M11Rik	ENSMUST00000038250.3	lincRNA
ENSMUSG00000013353	4931406B18Rik	ENSMUST00000013497.7,ENSMUST00000163619.7,ENSMUST00000163474.1,ENSMUST00000168883.1,ENSMUST00000171174.7,ENSMUST00000168213.7,ENSMUST00000191516.6,ENSMUST00000168636.1	nonsense_mediated_decay,retained_intron,protein_coding	0	0	0.0378672	0	0	0	0	0.0334681
ENSMUSG00000031938	4931406C07Rik	ENSMUST00000178977.8,ENSMUST00000216073.1,ENSMUST00000216077.1,ENSMUST00000215741.1,ENSMUST00000034414.9,ENSMUST00000216955.1,ENSMUST00000180339.7,ENSMUST00000217042.1,ENSMUST00000213317.1	retained_intron,protein_coding	7.48566	7.69549	7.49771	7.00291	6.23387	7.07706	9.30422	7.46339
ENSMUSG00000085398	4931406G06Rik	ENSMUST00000147848.1	processed_transcript	0	0.0269073	0	0	0.0253409	0	0	0
ENSMUSG00000066571	4931406P16Rik	ENSMUST00000132975.1,ENSMUST00000205264.1,ENSMUST00000146025.1,ENSMUST00000206018.1,ENSMUST00000108074.7,ENSMUST00000206245.1,ENSMUST00000205581.1,ENSMUST00000205618.1,ENSMUST00000085592.5,ENSMUST00000206399.1	processed_transcript,retained_intron,protein_coding	61.4185	52.3616	39.7606	51.0901	42.0913	58.9445	47.255	48.7296
ENSMUSG00000073722	4931408C20Rik	ENSMUST00000097801.3	protein_coding	0.0300629	0	0	0.0850556	0	0	0	0
ENSMUSG00000038199	4931409K22Rik	ENSMUST00000200634.4,ENSMUST00000198887.1,ENSMUST00000088302.9,ENSMUST00000198709.1,ENSMUST00000199185.1	nonsense_mediated_decay,processed_transcript,retained_intron,protein_coding
ENSMUSG00000092602	4931413I07Rik	ENSMUST00000173637.1	lincRNA	0	0	0	0	0	0.0310397	0	0
ENSMUSG00000085088	4931413K12Rik	ENSMUST00000142068.1	processed_transcript	0	0	0	0	0.0253409	0	0	0
ENSMUSG00000022179	4931414P19Rik	ENSMUST00000022786.4	protein_coding	3.21673	3.79393	4.20326	4.96158	4.00387	4.9974	6.21155	5.32143
ENSMUSG00000054910	4931415C17Rik	ENSMUST00000131064.1,ENSMUST00000068194.4	processed_transcript	0	0	0	0.0850556	0.101364	0.0310397	0.0262091	0
ENSMUSG00000056197	4931417E11Rik	ENSMUST00000070163.5,ENSMUST00000204006.1,ENSMUST00000205241.1	transcribed_processed_pseudogene,processed_transcript,protein_coding
ENSMUSG00000046085	4931422A03Rik	ENSMUST00000123966.2,ENSMUST00000138867.1,ENSMUST00000056170.3	processed_transcript,retained_intron,protein_coding	0.0901887	0.0269073	0	0	0	0.0310397	0.131045	0.0334681
ENSMUSG00000026774	4931423N10Rik	ENSMUST00000028113.9,ENSMUST00000114505.1	protein_coding	0.0601258	0	0	0	0	0	0.0262091	0.100404
ENSMUSG00000014837	4931428F04Rik	ENSMUST00000212922.1,ENSMUST00000212529.1,ENSMUST00000171788.7,ENSMUST00000212219.1,ENSMUST00000014981.7	retained_intron,protein_coding	3.33698	3.01362	3.59739	2.89189	3.52239	2.35902	2.883	3.31334
ENSMUSG00000086727	4931428L18Rik	ENSMUST00000187892.6,ENSMUST00000187659.6,ENSMUST00000127775.7,ENSMUST00000135245.2	protein_coding	0	0	0	0.0283519	0	0	0	0
ENSMUSG00000056617	4931429L15Rik	ENSMUST00000160795.1,ENSMUST00000172280.1,ENSMUST00000159565.7	protein_coding
ENSMUSG00000047324	4931429P17Rik	ENSMUST00000061899.5	lincRNA
ENSMUSG00000108354	4931431B13Rik	ENSMUST00000205522.1	retained_intron	0.450943	0.484332	0.643743	0.481982	0.582841	0.434556	0.2883	0.368149
ENSMUSG00000055643	4931431F19Rik	ENSMUST00000053743.5	protein_coding
ENSMUSG00000078157	4931440F15Rik	ENSMUST00000104962.1	protein_coding	0.120252	0.215259	0.340805	0.113407	0.253409	0.217278	0.183463	0.133872
ENSMUSG00000097775	4931440J10Rik	ENSMUST00000181344.1	lincRNA	0.0901887	0.0538146	0	0.0567037	0.0253409	0.0931192	0.0262091	0
ENSMUSG00000074580	4931440P22Rik	ENSMUST00000147424.7,ENSMUST00000099076.3,ENSMUST00000184377.2,ENSMUST00000194448.1,ENSMUST00000193051.1	transcribed_processed_pseudogene,processed_transcript	0.781635	0.753405	1.43895	0.935612	1.03898	0.993272	0.5766	0.70283
ENSMUSG00000100733	4932411K12Rik	ENSMUST00000209771.1,ENSMUST00000190493.1,ENSMUST00000210384.1	lincRNA
ENSMUSG00000058670	4932411N23Rik	ENSMUST00000081074.4	protein_coding
ENSMUSG00000075070	4932412D23Rik	ENSMUST00000099759.2,ENSMUST00000147181.1,ENSMUST00000130331.1,ENSMUST00000142270.1	processed_transcript	0	0	0	0	0.0506819	0	0	0
ENSMUSG00000078962	4932414J04Rik	ENSMUST00000165732.1,ENSMUST00000152483.1	lincRNA
ENSMUSG00000079324	4932414N04Rik	ENSMUST00000055930.5,ENSMUST00000112332.7,ENSMUST00000135023.1,ENSMUST00000128259.8,ENSMUST00000125621.1	processed_transcript,retained_intron,protein_coding
ENSMUSG00000044581	4932415D10Rik	ENSMUST00000217661.1,ENSMUST00000171401.1	protein_coding
ENSMUSG00000062036	4932415M13Rik	ENSMUST00000077153.7,ENSMUST00000184645.1	lincRNA
ENSMUSG00000069925	4932416K20Rik	ENSMUST00000093229.5,ENSMUST00000212495.1,ENSMUST00000212453.1,ENSMUST00000212832.1	lincRNA,pseudogene	0	0.0538146	0	0	0	0	0	0
ENSMUSG00000105881	4932422M17Rik	ENSMUST00000195992.1	lincRNA	0.481006	0.457424	0.227203	0.45363	0.228068	0.682874	0.681436	0.468553
ENSMUSG00000079513	4932429P05Rik	ENSMUST00000113958.1	protein_coding
ENSMUSG00000097135	4932430I15Rik	ENSMUST00000180431.1	lincRNA	0.0601258	0	0	0	0	0	0	0
ENSMUSG00000074224	4932431P20Rik	ENSMUST00000141713.2,ENSMUST00000098602.1	processed_transcript,transcribed_unitary_pseudogene
ENSMUSG00000062391	4932435O22Rik	ENSMUST00000148405.1,ENSMUST00000141088.1	lincRNA	0.841761	0.376703	0.416539	0.368574	0.506819	0.186238	0.55039	0.468553
ENSMUSG00000037270	4932438A13Rik	ENSMUST00000129721.1,ENSMUST00000198742.4,ENSMUST00000141740.7,ENSMUST00000138152.1,ENSMUST00000146948.7,ENSMUST00000139219.1,ENSMUST00000129787.1,ENSMUST00000057272.14,ENSMUST00000108145.8,ENSMUST00000196036.1,ENSMUST00000200245.1,ENSMUST00000211820.1,ENSMUST00000123916.7,ENSMUST00000136287.7,ENSMUST00000152881.7,ENSMUST00000128061.1,ENSMUST00000195933.1,ENSMUST00000152564.7,ENSMUST00000138950.7…	nonsense_mediated_decay,retained_intron,protein_coding	60.8774	64.4968	35.8224	52.054	36.4656	57.765	56.5854	58.5022
ENSMUSG00000039851	4932438H23Rik	ENSMUST00000035689.7,ENSMUST00000146047.1,ENSMUST00000114076.1	protein_coding	0	0.161444	0.113602	0	0.152046	0	0.0524181	0.100404
ENSMUSG00000097216	4932441J04Rik	ENSMUST00000193156.1	retained_intron	3.9683	5.22002	4.31686	5.47191	5.04284	5.58715	4.79626	4.48473
ENSMUSG00000090336	4932443I19Rik	ENSMUST00000214337.1,ENSMUST00000208283.1,ENSMUST00000166277.3,ENSMUST00000209042.1,ENSMUST00000211469.1	lincRNA,processed_transcript,protein_coding	0	0	0.0757344	0.113407	0	0	0	0.0334681
ENSMUSG00000055357	4933400A11Rik	ENSMUST00000068894.1,ENSMUST00000112102.1,ENSMUST00000068874.7	protein_coding
ENSMUSG00000101734	4933400C23Rik	ENSMUST00000188610.1,ENSMUST00000189773.1	lincRNA
ENSMUSG00000102009	4933400F21Rik	ENSMUST00000187011.1	retained_intron
ENSMUSG00000110336	4933400L20Rik	ENSMUST00000209714.1,ENSMUST00000211119.1	lincRNA
ENSMUSG00000055700	4933401B06Rik	ENSMUST00000139758.1,ENSMUST00000142024.1	transcribed_processed_pseudogene,processed_transcript
ENSMUSG00000109197	4933402C05Rik	ENSMUST00000208189.1	lincRNA
ENSMUSG00000102004	4933402C06Rik	ENSMUST00000190160.1,ENSMUST00000206289.1,ENSMUST00000207559.1	lincRNA
ENSMUSG00000025961	4933402D24Rik	ENSMUST00000027102.1	protein_coding
ENSMUSG00000045330	4933402E13Rik	ENSMUST00000051414.1,ENSMUST00000178085.7	protein_coding	0	0	0	0	0	0	0.0262091	0
ENSMUSG00000069971	4933402J07Rik	ENSMUST00000093342.5	protein_coding
ENSMUSG00000106013	4933402J10Rik	ENSMUST00000197579.4,ENSMUST00000198882.1	lincRNA
ENSMUSG00000013668	4933402N03Rik	ENSMUST00000070980.3	protein_coding
ENSMUSG00000067848	4933402N22Rik	ENSMUST00000168329.6,ENSMUST00000170301.2	protein_coding
ENSMUSG00000044084	4933402P03Rik	ENSMUST00000056941.2	protein_coding
ENSMUSG00000079460	4933403O08Rik	ENSMUST00000132037.1,ENSMUST00000164272.2,ENSMUST00000152343.7	protein_coding
ENSMUSG00000101153	4933404I11Rik	ENSMUST00000190294.1	lincRNA	0	0	0	0	0	0.0310397	0	0
ENSMUSG00000085122	4933404K08Rik	ENSMUST00000156977.1	lincRNA
ENSMUSG00000097908	4933404O12Rik	ENSMUST00000197095.4,ENSMUST00000181190.2,ENSMUST00000199264.4,ENSMUST00000181045.7	lincRNA	1.0522	0.726498	0.605876	0.623741	0.861592	1.27263	1.36287	0.970575
ENSMUSG00000086209	4933405E24Rik	ENSMUST00000131019.1	lincRNA
ENSMUSG00000013158	4933405L10Rik	ENSMUST00000212144.1,ENSMUST00000013302.6,ENSMUST00000211852.1	processed_transcript,protein_coding
ENSMUSG00000084234	4933405O20Rik	ENSMUST00000119710.2	protein_coding
ENSMUSG00000097494	4933406C10Rik	ENSMUST00000180391.1,ENSMUST00000181670.7	lincRNA	0.180377	0.349795	0.151469	0.141759	0.329432	0.465596	0.157254	0.435085
ENSMUSG00000085796	4933406D12Rik	ENSMUST00000147212.1	lincRNA
ENSMUSG00000090585	4933406F09Rik	ENSMUST00000163303.1,ENSMUST00000181409.7,ENSMUST00000180633.1,ENSMUST00000180508.7	processed_transcript
ENSMUSG00000086025	4933406G16Rik	ENSMUST00000144854.1	lincRNA	0	0	0	0.0283519	0	0	0.0262091	0
ENSMUSG00000087475	4933406I18Rik	ENSMUST00000163996.1,ENSMUST00000124673.1	lincRNA	0.0300629	0.0269073	0	0.0283519	0.0506819	0.0310397	0.104836	0
ENSMUSG00000085820	4933406K04Rik	ENSMUST00000149382.1,ENSMUST00000124068.7,ENSMUST00000124363.7,ENSMUST00000135423.7	lincRNA
ENSMUSG00000050526	4933406M09Rik	ENSMUST00000162187.1	protein_coding	0	0.0538146	0	0	0.0253409	0	0	0
ENSMUSG00000069713	4933406P04Rik	ENSMUST00000092680.2	lincRNA	0.360755	0.457424	0.605876	0.481982	0.532159	0.838073	0.524181	0.401617
ENSMUSG00000073759	4933407E24Rik	ENSMUST00000133499.1	lincRNA	0.0601258	0.080722	0.0378672	0.0283519	0	0.0310397	0.0786272	0.0334681
ENSMUSG00000087396	4933407K13Rik	ENSMUST00000130744.7,ENSMUST00000151267.1,ENSMUST00000140409.1,ENSMUST00000129980.7,ENSMUST00000138943.7	processed_transcript	1.74365	1.99114	0.946681	0.963964	1.46977	1.17951	1.59875	1.77381
ENSMUSG00000026224	4933407L21Rik	ENSMUST00000188949.1,ENSMUST00000027426.10,ENSMUST00000129392.1	retained_intron,protein_coding	0	0	0.0757344	0	0	0	0	0.200809
ENSMUSG00000106136	4933408A14Rik	ENSMUST00000199037.2	lincRNA
ENSMUSG00000049357	4933408B17Rik	ENSMUST00000056932.8,ENSMUST00000129566.1	nonsense_mediated_decay,protein_coding	0.541132	0.242166	0.605876	0.340222	0.253409	0.217278	0.262091	0.234277
ENSMUSG00000097407	4933408J17Rik	ENSMUST00000181835.1	lincRNA	0.0300629	0.107629	0	0	0.0760228	0.0620795	0.104836	0.0334681
ENSMUSG00000104366	4933409D19Rik	ENSMUST00000193674.1	lincRNA
ENSMUSG00000053896	4933409G03Rik	ENSMUST00000102713.9,ENSMUST00000137117.1	protein_coding
ENSMUSG00000099608	4933411E06Rik	ENSMUST00000186016.1	lincRNA
ENSMUSG00000062224	4933411G06Rik	ENSMUST00000219766.1,ENSMUST00000075909.5	lincRNA
ENSMUSG00000090369	4933411K16Rik	ENSMUST00000164518.3	protein_coding	0.0601258	0.080722	0.113602	0.0850556	0.0760228	0.0310397	0.183463	0.133872
ENSMUSG00000043623	4933412A08Rik	ENSMUST00000061046.7	pseudogene	0.0300629	0.0538146	0	0.0567037	0.101364	0	0.0524181	0.0334681
ENSMUSG00000071749	4933412E24Rik	ENSMUST00000096421.2	protein_coding
ENSMUSG00000089952	4933413C19Rik	ENSMUST00000162380.1	sense_intronic	0.0300629	0	0	0	0	0	0.0262091	0
ENSMUSG00000079304	4933413G19Rik	ENSMUST00000100926.3,ENSMUST00000130785.3	protein_coding	0.0300629	0	0	0	0	0	0.0262091	0
ENSMUSG00000021874	4933413J09Rik	ENSMUST00000022427.8,ENSMUST00000059648.9,ENSMUST00000160661.7,ENSMUST00000168234.8,ENSMUST00000170881.2,ENSMUST00000159700.7	lincRNA	0	0.0269073	0	0.0283519	0	0	0	0
ENSMUSG00000072983	4933414I15Rik	ENSMUST00000109123.1,ENSMUST00000156329.1	processed_transcript,protein_coding
ENSMUSG00000045877	4933415A04Rik	ENSMUST00000056256.2	protein_coding	0.180377	0.134537	0.378672	0.0850556	0.126705	0.279358	0.0786272	0.167341
ENSMUSG00000073730	4933415F23Rik	ENSMUST00000073179.5	protein_coding	0	0	0.0757344	0	0	0	0	0.0334681
ENSMUSG00000074734	4933416C03Rik	ENSMUST00000220165.1,ENSMUST00000099261.2,ENSMUST00000219858.1	transcribed_processed_pseudogene,processed_transcript,protein_coding
ENSMUSG00000085198	4933416E03Rik	ENSMUST00000133091.1	processed_transcript	0	0	0.0378672	0.0283519	0	0	0	0
ENSMUSG00000086996	4933416E14Rik	ENSMUST00000137955.1,ENSMUST00000130841.1	transcribed_processed_pseudogene,processed_transcript	0	0.0269073	0	0	0	0	0	0
ENSMUSG00000071763	4933416I08Rik	ENSMUST00000125315.2	unprocessed_pseudogene
ENSMUSG00000021415	4933417A18Rik	ENSMUST00000160905.1,ENSMUST00000160279.7	nonsense_mediated_decay,protein_coding
ENSMUSG00000101848	4933417E11Rik	ENSMUST00000188213.1	lincRNA
ENSMUSG00000106572	4933417G07Rik	ENSMUST00000199681.1,ENSMUST00000199732.1	processed_transcript,transcribed_processed_pseudogene
ENSMUSG00000086443	4933421A08Rik	ENSMUST00000135313.1	processed_transcript
ENSMUSG00000030463	4933421I07Rik	ENSMUST00000206593.1,ENSMUST00000032648.4	retained_intron,protein_coding
ENSMUSG00000085037	4933421O10Rik	ENSMUST00000155691.1	processed_transcript	3.69774	2.66382	2.95364	2.52332	3.47171	3.19709	3.77411	3.34681
ENSMUSG00000102416	4933424G06Rik	ENSMUST00000192873.2,ENSMUST00000193459.2,ENSMUST00000195374.1,ENSMUST00000208994.1	processed_transcript,retained_intron,protein_coding	0	0.0269073	0.113602	0	0.0506819	0.0620795	0.104836	0.0334681
ENSMUSG00000105527	4933424H11Rik	ENSMUST00000200511.1	lincRNA
ENSMUSG00000087289	4933424M12Rik	ENSMUST00000132609.1,ENSMUST00000203451.1	lincRNA	0	0	0	0.0283519	0	0.0620795	0.183463	0.0334681
ENSMUSG00000107164	4933425D22Rik	ENSMUST00000201035.1	sense_intronic	0	0.0269073	0	0	0	0	0	0
ENSMUSG00000021718	4933425L06Rik	ENSMUST00000022232.5	protein_coding	0	0	0.0757344	0	0	0	0	0
ENSMUSG00000055403	4933427D06Rik	ENSMUST00000153517.7,ENSMUST00000068968.11,ENSMUST00000168837.6,ENSMUST00000153981.2	lincRNA	0	0	0.0378672	0	0.0253409	0	0	0
ENSMUSG00000020807	4933427D14Rik	ENSMUST00000108506.8,ENSMUST00000108505.1,ENSMUST00000156696.1,ENSMUST00000144553.1,ENSMUST00000131546.7,ENSMUST00000151411.1,ENSMUST00000142530.7,ENSMUST00000154093.1	nonsense_mediated_decay,processed_transcript,protein_coding	4.78	4.52043	4.16539	3.57234	3.67443	4.25244	4.37691	3.61456
ENSMUSG00000033015	4933427E13Rik	ENSMUST00000125309.1,ENSMUST00000125234.7,ENSMUST00000191131.1,ENSMUST00000044347.10	lincRNA
ENSMUSG00000086697	4933427G23Rik	ENSMUST00000126393.1,ENSMUST00000122963.1	transcribed_processed_pseudogene,processed_transcript	0.0300629	0.080722	0.0757344	0.113407	0	0	0.0524181	0.0669362
ENSMUSG00000073761	4933427I04Rik	ENSMUST00000097896.2	protein_coding
ENSMUSG00000085928	4933427I22Rik	ENSMUST00000153921.1,ENSMUST00000138672.1	lincRNA
ENSMUSG00000086355	4933428C19Rik	ENSMUST00000146043.1	lincRNA
ENSMUSG00000047988	4933428G20Rik	ENSMUST00000056955.1	protein_coding	0.120252	0.0269073	0.151469	0.113407	0.126705	0.186238	0.0262091	0
ENSMUSG00000042525	4933428M09Rik	ENSMUST00000113046.1	protein_coding
ENSMUSG00000110116	4933430A20Rik	ENSMUST00000210943.1	lincRNA
ENSMUSG00000109106	4933430H16Rik	ENSMUST00000209078.1	lincRNA
ENSMUSG00000058046	4933430I17Rik	ENSMUST00000062145.1	protein_coding	0.0601258	0.0538146	0	0.0567037	0.101364	0.0931192	0	0
ENSMUSG00000086892	4933430M04Rik	ENSMUST00000152726.1	lincRNA	0	0	0	0	0	0	0.0262091	0
ENSMUSG00000108848	4933430N04Rik	ENSMUST00000207701.1,ENSMUST00000208031.1	lincRNA,retained_intron
ENSMUSG00000086451	4933431K23Rik	ENSMUST00000133139.1,ENSMUST00000209273.1,ENSMUST00000153937.1	processed_transcript	4.17874	4.35899	5.11208	4.93323	2.6608	2.8867	3.98378	3.71496
ENSMUSG00000107496	4933431M02Rik	ENSMUST00000203905.1	lincRNA	0	0	0	0	0	0.0310397	0	0
ENSMUSG00000097044	4933433F19Rik	ENSMUST00000180571.1	lincRNA
ENSMUSG00000097021	4933433G15Rik	ENSMUST00000180533.7,ENSMUST00000180574.1	lincRNA	0.120252	0.134537	0	0.113407	0.202727	0.248318	0.235882	0.401617
ENSMUSG00000027942	4933434E20Rik	ENSMUST00000159064.7,ENSMUST00000160640.7,ENSMUST00000161874.2,ENSMUST00000162390.1,ENSMUST00000161918.2,ENSMUST00000029551.2,ENSMUST00000159202.7,ENSMUST00000068798.12,ENSMUST00000029552.12,ENSMUST00000162114.7,ENSMUST00000162595.1	nonsense_mediated_decay,processed_transcript,retained_intron,protein_coding	48.0706	51.3392	57.2931	53.7835	53.0386	56.1819	44.7127	50.6372
ENSMUSG00000020624	4933434M16Rik	ENSMUST00000153429.1,ENSMUST00000149136.1	lincRNA
ENSMUSG00000086978	4933435F18Rik	ENSMUST00000154878.1,ENSMUST00000125578.1	lincRNA
ENSMUSG00000108345	4933435G04Rik	ENSMUST00000205892.1	lincRNA
ENSMUSG00000103844	4933436E23Rik	ENSMUST00000192824.1	lincRNA
ENSMUSG00000108924	4933436H12Rik	ENSMUST00000207558.1,ENSMUST00000207818.1,ENSMUST00000207304.1,ENSMUST00000208150.1	lincRNA
ENSMUSG00000025288	4933436I01Rik	ENSMUST00000026325.1	protein_coding
ENSMUSG00000100580	4933436I20Rik	ENSMUST00000190615.1,ENSMUST00000189405.6	lincRNA
ENSMUSG00000086160	4933438A12Rik	ENSMUST00000144579.1	lincRNA
ENSMUSG00000105490	4933438B17Rik	ENSMUST00000197983.1,ENSMUST00000196336.1,ENSMUST00000196374.1	lincRNA
ENSMUSG00000072893	4933439C10Rik	ENSMUST00000123388.1,ENSMUST00000130570.1,ENSMUST00000132226.1,ENSMUST00000145533.7,ENSMUST00000137442.7,ENSMUST00000138763.7	processed_transcript	3.78793	4.08991	5.03634	3.062	3.64909	2.82462	3.72169	3.01213
ENSMUSG00000107322	4933439J24Rik	ENSMUST00000200866.1	lincRNA
ENSMUSG00000085184	4933439K11Rik	ENSMUST00000132370.8,ENSMUST00000140307.2	lincRNA	0.0901887	0.0269073	0.151469	0.0567037	0.0506819	0.0620795	0	0.0334681
ENSMUSG00000109582	4933439N14Rik	ENSMUST00000211062.1	lincRNA
ENSMUSG00000097082	4933440J02Rik	ENSMUST00000181547.1	lincRNA	0.0901887	0.0269073	0.0757344	0.0850556	0.202727	0.124159	0	0.133872
ENSMUSG00000045928	4933440M02Rik	ENSMUST00000206609.1,ENSMUST00000061823.2,ENSMUST00000205794.1	lincRNA
ENSMUSG00000051940	5031410I06Rik	ENSMUST00000063524.2	protein_coding
ENSMUSG00000097282	5031415H12Rik	ENSMUST00000181546.1	lincRNA	0	0	0	0.0567037	0.0253409	0.0310397	0	0
ENSMUSG00000073147	5031425E22Rik	ENSMUST00000188328.1,ENSMUST00000189045.1,ENSMUST00000191186.1,ENSMUST00000101522.2,ENSMUST00000185943.1	lincRNA	13.3179	12.8079	13.7079	13.4388	15.1792	12.6021	13.4977	13.7554
ENSMUSG00000085129	5031425F14Rik	ENSMUST00000127920.1	lincRNA	0.180377	0.215259	0.113602	0.113407	0.456137	0.248318	0.445554	0.301213
ENSMUSG00000097885	5031434O11Rik	ENSMUST00000180616.3	retained_intron	0.450943	0.430517	0.454407	0.255167	0.430796	0.279358	0.2883	0.200809
ENSMUSG00000036046	5031439G07Rik	ENSMUST00000165743.1,ENSMUST00000170863.1,ENSMUST00000124308.7,ENSMUST00000047144.12	processed_transcript,retained_intron,protein_coding	57.0594	57.8507	51.916	55.8248	49.5922	56.1199	59.6781	61.3136
ENSMUSG00000096932	5033403F01Rik	ENSMUST00000181376.1	lincRNA	0.0901887	0	0.151469	0	0.126705	0.0310397	0.0262091	0.100404
ENSMUSG00000106352	5033403H07Rik	ENSMUST00000198580.1,ENSMUST00000198248.4,ENSMUST00000196858.1	lincRNA,retained_intron
ENSMUSG00000102185	5033404E19Rik	ENSMUST00000192616.1,ENSMUST00000194748.1	transcribed_processed_pseudogene,processed_transcript
ENSMUSG00000081618	5033423K11Rik	ENSMUST00000117311.2,ENSMUST00000202802.1	transcribed_processed_pseudogene,processed_transcript
ENSMUSG00000110625	5033426E14Rik	ENSMUST00000212462.1	lincRNA
ENSMUSG00000097097	5033426O07Rik	ENSMUST00000212635.1,ENSMUST00000180796.1	lincRNA	0	0	0	0	0.0253409	0	0	0
ENSMUSG00000097910	5033428I22Rik	ENSMUST00000210614.1,ENSMUST00000181638.1,ENSMUST00000209896.1,ENSMUST00000210633.1	lincRNA	2.9161	5.19311	4.01393	2.72178	3.69978	3.22813	4.84868	3.24641
ENSMUSG00000038152	5033430I15Rik	ENSMUST00000189843.1,ENSMUST00000038032.4	lincRNA	2.31484	2.01805	3.55952	3.09035	3.69978	3.16605	2.20156	2.74438
ENSMUSG00000087455	5330411J11Rik	ENSMUST00000137162.7,ENSMUST00000155111.1	processed_transcript
ENSMUSG00000108603	5330411O13Rik	ENSMUST00000205759.1	lincRNA	0.0601258	0	0.0378672	0	0.0506819	0.0620795	0	0
ENSMUSG00000109258	5330413D20Rik	ENSMUST00000208649.1	lincRNA
ENSMUSG00000086822	5330413P13Rik	ENSMUST00000210961.1,ENSMUST00000150466.1,ENSMUST00000140443.1,ENSMUST00000210606.1,ENSMUST00000143453.1	lincRNA	0.270566	0.161444	0.113602	0.226815	0.202727	0.186238	0.0262091	0.133872
ENSMUSG00000054944	5330416C01Rik	ENSMUST00000125960.1,ENSMUST00000123535.1,ENSMUST00000144993.1	lincRNA	0.0601258	0.0269073	0	0	0.0506819	0.0310397	0	0.0334681
ENSMUSG00000040412	5330417C22Rik	ENSMUST00000148493.1,ENSMUST00000140357.1,ENSMUST00000106625.9,ENSMUST00000148237.1,ENSMUST00000106626.2,ENSMUST00000048012.12,ENSMUST00000185128.7	nonsense_mediated_decay,retained_intron,protein_coding	0.0300629	0	0	0	0.0253409	0.124159	0.0262091	0
ENSMUSG00000049740	5330417H12Rik	ENSMUST00000060348.2	protein_coding
ENSMUSG00000105501	5330426L24Rik	ENSMUST00000200008.1	lincRNA	0.0300629	0.0269073	0	0	0	0	0	0
ENSMUSG00000085896	5330429C05Rik	ENSMUST00000154615.2	lincRNA
ENSMUSG00000087620	5330434G04Rik	ENSMUST00000136406.7,ENSMUST00000142109.7,ENSMUST00000150604.7,ENSMUST00000130264.1	lincRNA
ENSMUSG00000052291	5330438D12Rik	ENSMUST00000064101.7,ENSMUST00000219273.1,ENSMUST00000220305.1,ENSMUST00000219210.1	lincRNA,pseudogene	1.2927	0.968664	0.719477	1.04902	1.08966	1.02431	1.20562	1.20485
ENSMUSG00000097827	5330439K02Rik	ENSMUST00000180953.1	lincRNA	0.360755	0.349795	0.113602	0.311871	0.0506819	0.155199	0.209673	0.334681
ENSMUSG00000094113	5430401F13Rik	ENSMUST00000075020.9,ENSMUST00000161385.4	protein_coding
ENSMUSG00000044121	5430402E10Rik	ENSMUST00000063127.3	protein_coding
ENSMUSG00000109808	5430402P08Rik	ENSMUST00000211799.1	lincRNA
ENSMUSG00000072763	5430403G16Rik	ENSMUST00000092720.3	protein_coding	0.541132	0.242166	0.416539	0.226815	0.5575	0.124159	0.55039	0.368149
ENSMUSG00000109761	5430403N17Rik	ENSMUST00000210717.1	lincRNA	0	0	0.0757344	0	0	0	0	0
ENSMUSG00000085741	5430405H02Rik	ENSMUST00000187327.1	retained_intron	1.32277	1.42609	1.81763	1.27583	2.12864	1.24159	1.86084	1.20485
ENSMUSG00000097772	5430416N02Rik	ENSMUST00000196399.1,ENSMUST00000198522.1,ENSMUST00000181873.7,ENSMUST00000180779.1	lincRNA	1.53321	0.995571	1.13602	1.07737	1.31773	1.14847	1.07457	0.736298
ENSMUSG00000028475	5430416O09Rik	ENSMUST00000131248.1,ENSMUST00000142309.2	processed_transcript,protein_coding	7.66604	5.24693	5.68008	5.47191	6.48728	8.90841	5.766	7.22911
ENSMUSG00000006204	5430419D17Rik	ENSMUST00000208921.2,ENSMUST00000050586.5,ENSMUST00000128522.1	protein_coding	0.661384	5.43528	1.81763	0.963964	2.33137	0.558715	7.33854	0.70283
ENSMUSG00000110140	5430421F17Rik	ENSMUST00000209774.1,ENSMUST00000210268.1	lincRNA	0	0	0	0.0283519	0.0253409	0	0	0
ENSMUSG00000104684	5430427N15Rik	ENSMUST00000200007.1	lincRNA	0	0	0	0	0	0.124159	0	0
ENSMUSG00000025058	5430427O19Rik	ENSMUST00000113976.1	protein_coding	0.180377	0.322888	0.340805	0.396926	0.532159	0.310397	0.235882	0.267745
ENSMUSG00000106002	5430434I15Rik	ENSMUST00000197658.1	lincRNA
ENSMUSG00000110018	5430437J10Rik	ENSMUST00000211750.1	lincRNA	0	0	0.0378672	0	0.0253409	0	0.0524181	0.0334681
ENSMUSG00000055594	5530400C23Rik	ENSMUST00000048459.7	protein_coding
ENSMUSG00000020703	5530401A14Rik	ENSMUST00000021044.3,ENSMUST00000126433.1	processed_transcript,protein_coding
ENSMUSG00000087174	5530601H04Rik	ENSMUST00000138137.1,ENSMUST00000147478.7,ENSMUST00000154334.7,ENSMUST00000156974.7,ENSMUST00000140954.7,ENSMUST00000135114.7,ENSMUST00000144774.1,ENSMUST00000127409.7,ENSMUST00000144366.7,ENSMUST00000141136.7,ENSMUST00000138460.7,ENSMUST00000123850.7,ENSMUST00000144849.7,ENSMUST00000146227.7,ENSMUST00000136211.1,ENSMUST00000127533.7	processed_transcript,retained_intron	2.70566	2.44857	1.81763	2.18309	2.40739	1.89342	2.56849	1.90768
ENSMUSG00000099170	5730403I07Rik	ENSMUST00000183878.1	lincRNA	0.0300629	0.0269073	0.0757344	0.0283519	0	0.0310397	0	0
ENSMUSG00000087424	5730405O15Rik	ENSMUST00000130099.1,ENSMUST00000127521.1	processed_transcript	0.300629	0.269073	0.416539	0.45363	0.354773	0.651835	0.235882	0.468553
ENSMUSG00000073755	5730409E04Rik	ENSMUST00000097886.3,ENSMUST00000164362.1	protein_coding	15.7229	16.5211	18.6307	16.1889	18.5496	18.5307	17.796	19.0768
ENSMUSG00000087553	5730412P04Rik	ENSMUST00000147100.1	processed_transcript
ENSMUSG00000081793	5730416F02Rik	ENSMUST00000120648.1	processed_pseudogene
ENSMUSG00000099364	5730419F03Rik	ENSMUST00000190504.1	lincRNA	0.150314	0.0269073	0	0.0283519	0.0253409	0.0310397	0.0262091	0.0334681
ENSMUSG00000097191	5730422E09Rik	ENSMUST00000200718.1,ENSMUST00000180733.1	lincRNA	0.180377	0.080722	0.113602	0.0567037	0.354773	0.0620795	0.183463	0.100404
ENSMUSG00000091370	5730435O14Rik	ENSMUST00000165647.1	retained_intron	0	0	0	0	0.0253409	0	0	0
ENSMUSG00000085121	5730437C11Rik	ENSMUST00000155540.2	lincRNA
ENSMUSG00000057181	5730455P16Rik	ENSMUST00000134274.1,ENSMUST00000103225.10,ENSMUST00000179332.7,ENSMUST00000149614.1	retained_intron,protein_coding	27.9886	27.5262	24.6894	31.6123	24.7581	35.5095	28.5941	34.2044
ENSMUSG00000062046	5730460C07Rik	ENSMUST00000081193.1	lincRNA
ENSMUSG00000029089	5730480H06Rik	ENSMUST00000196604.1,ENSMUST00000176521.5,ENSMUST00000200566.4,ENSMUST00000196950.4,ENSMUST00000197072.1,ENSMUST00000030968.6,ENSMUST00000195960.4,ENSMUST00000197915.1,ENSMUST00000199818.1	nonsense_mediated_decay,processed_transcript,retained_intron,protein_coding	4.20881	3.63249	2.5371	3.09035	3.2183	3.19709	4.48175	3.8823
ENSMUSG00000073197	5730507C01Rik	ENSMUST00000063216.4,ENSMUST00000177778.7	protein_coding	0.0901887	0.0538146	0	0.0283519	0.0506819	0.0620795	0.0262091	0.100404
ENSMUSG00000050549	5730508B09Rik	ENSMUST00000057198.8,ENSMUST00000199273.1	protein_coding	3.1566	2.61001	2.0827	3.17541	2.43273	2.63838	1.88705	2.94519
ENSMUSG00000032985	5730522E02Rik	ENSMUST00000135168.1,ENSMUST00000109511.7,ENSMUST00000144841.1,ENSMUST00000125773.7,ENSMUST00000179180.1,ENSMUST00000125987.1,ENSMUST00000144503.1,ENSMUST00000153834.7	processed_transcript,protein_coding	0.120252	0.161444	0	0	0.0253409	0	0.0262091	0
ENSMUSG00000041605	5730559C18Rik	ENSMUST00000120339.7,ENSMUST00000150163.7,ENSMUST00000144464.6,ENSMUST00000195177.1,ENSMUST00000153910.1,ENSMUST00000194374.1	nonsense_mediated_decay,retained_intron,protein_coding
ENSMUSG00000056468	5730596B20Rik	ENSMUST00000070587.3	protein_coding	0.0601258	0.0269073	0	0.0567037	0.380114	0.186238	0	0.0334681
ENSMUSG00000103586	5830405F06Rik	ENSMUST00000192753.1,ENSMUST00000193357.5	lincRNA	0.0601258	0.188351	0.0757344	0.368574	0.177386	0.0931192	0.131045	0.133872
ENSMUSG00000110148	5830408C22Rik	ENSMUST00000210097.1	retained_intron	0.120252	0.215259	0.340805	0.170111	0.734887	0.248318	0.5766	0.669362
ENSMUSG00000054672	5830411N06Rik	ENSMUST00000059882.12,ENSMUST00000210212.1,ENSMUST00000093984.2,ENSMUST00000164583.7,ENSMUST00000211749.1	retained_intron,protein_coding	0	0.0538146	0.151469	0.113407	0	0.0620795	0	0
ENSMUSG00000106219	5830416I19Rik	ENSMUST00000198687.1	lincRNA	0	0.0538146	0	0.113407	0.0506819	0.124159	0.0262091	0.0334681
ENSMUSG00000078684	5830417I10Rik	ENSMUST00000135913.1	unprocessed_pseudogene	16.8352	14.0725	14.3138	17.6349	21.185	24.0558	28.0175	24.5656
ENSMUSG00000084803	5830444B04Rik	ENSMUST00000145520.2,ENSMUST00000166858.1,ENSMUST00000166921.7,ENSMUST00000152780.1	processed_transcript	3.12654	1.39918	3.06725	4.81982	1.64716	1.9555	2.28019	1.40566
ENSMUSG00000052658	5830454E08Rik	ENSMUST00000213974.1,ENSMUST00000064646.4	lincRNA	0.631321	0.457424	1.06028	0.510334	0.5575	0.775994	0.2883	0.836703
ENSMUSG00000070690	5830473C10Rik	ENSMUST00000094615.7,ENSMUST00000200765.1	protein_coding
ENSMUSG00000104830	5830487J09Rik	ENSMUST00000198600.1	sense_intronic	0.21044	0.349795	0.340805	0.141759	0.177386	0.124159	0.131045	0.133872
ENSMUSG00000046463	5930403N24Rik	ENSMUST00000191067.1,ENSMUST00000217338.1,ENSMUST00000188813.1,ENSMUST00000062667.3	lincRNA,processed_transcript,retained_intron	0.270566	0.080722	0.302938	0.0567037	0.152046	0.0620795	0.131045	0.133872
ENSMUSG00000072591	5930412G12Rik	ENSMUST00000126472.1,ENSMUST00000140028.7,ENSMUST00000134673.7,ENSMUST00000091324.10,ENSMUST00000154305.7,ENSMUST00000137295.7	lincRNA	0.0300629	0.080722	0	0.0283519	0.0506819	0	0.0786272	0
ENSMUSG00000048544	5930422O12Rik	ENSMUST00000059351.7	protein_coding	0.0601258	0.0538146	0.0378672	0.0283519	0.101364	0	0.157254	0.133872
ENSMUSG00000106951	5930430L01Rik	ENSMUST00000145042.1,ENSMUST00000152575.1	lincRNA	1.6234	1.31846	1.40109	1.89958	1.36841	2.01758	2.04431	1.94115
ENSMUSG00000108861	5930435M05Rik	ENSMUST00000207572.1,ENSMUST00000207936.1	lincRNA
ENSMUSG00000100301	6030407O03Rik	ENSMUST00000189514.1,ENSMUST00000191114.6	lincRNA	0.270566	0.080722	0.0757344	0.170111	0.0506819	0.0620795	0.157254	0
ENSMUSG00000075408	6030408B16Rik	ENSMUST00000071328.6,ENSMUST00000191426.1	lincRNA	2.70566	3.14816	3.78672	2.46661	3.19296	1.70719	1.86084	2.17543
ENSMUSG00000066607	6030419C18Rik	ENSMUST00000217624.1,ENSMUST00000216294.1,ENSMUST00000085658.4	retained_intron,protein_coding	24.832	24.2435	30.4452	27.8132	33.6528	36.0992	30.1928	31.3261
ENSMUSG00000100664	6030442E23Rik	ENSMUST00000186618.1	lincRNA
ENSMUSG00000097760	6030442K20Rik	ENSMUST00000188203.1	retained_intron	0.0601258	0.161444	0.0378672	0.170111	0.126705	0.0931192	0.0524181	0.0669362
ENSMUSG00000097207	6030443J06Rik	ENSMUST00000181374.7,ENSMUST00000195898.4,ENSMUST00000181764.7,ENSMUST00000181209.1,ENSMUST00000199660.1	lincRNA	1.0522	0.672683	0.416539	0.963964	0.5575	1.05535	0.786272	1.20485
ENSMUSG00000066178	6030445D17Rik	ENSMUST00000084593.2	protein_coding	0.270566	0.295981	0.0757344	0.141759	0.354773	0.279358	0.104836	0.669362
ENSMUSG00000054069	6030452D12Rik	ENSMUST00000066875.7	protein_coding
ENSMUSG00000022195	6030458C11Rik	ENSMUST00000057256.3	protein_coding	16.1137	16.252	15.98	15.9621	14.3683	16.9477	15.2013	17.7716
ENSMUSG00000110599	6030466F02Rik	ENSMUST00000212339.1	lincRNA	0.0300629	0.0269073	0.0757344	0	0	0	0.0524181	0
ENSMUSG00000025573	6030468B19Rik	ENSMUST00000106331.1	protein_coding	0	0.0269073	0.0378672	0	0.0506819	0	0.0262091	0
ENSMUSG00000095953	6030469F06Rik	ENSMUST00000179160.1,ENSMUST00000218473.1	lincRNA
ENSMUSG00000085217	6030471H07Rik	ENSMUST00000125884.1	lincRNA
ENSMUSG00000051361	6030498E09Rik	ENSMUST00000168144.2,ENSMUST00000050744.5	protein_coding
ENSMUSG00000097577	6230400D17Rik	ENSMUST00000180987.1	lincRNA	1.26264	2.82527	1.62829	1.4743	1.97659	2.14174	1.33666	1.63994
ENSMUSG00000018451	6330403K07Rik	ENSMUST00000156068.2	lincRNA	4.99044	7.23807	0.340805	0.255167	0.380114	0.155199	0.917317	0.0334681
ENSMUSG00000097912	6330403N20Rik	ENSMUST00000180467.1	lincRNA	0	0	0	0.0567037	0.0253409	0.0310397	0	0.0669362
ENSMUSG00000070814	6330408A02Rik	ENSMUST00000144470.1,ENSMUST00000211707.1,ENSMUST00000119558.7,ENSMUST00000108532.8,ENSMUST00000119139.7,ENSMUST00000140530.1,ENSMUST00000135898.1,ENSMUST00000137574.1	retained_intron,protein_coding	13.1675	13.5344	15.4498	15.1399	15.0525	17.3202	13.2356	17.1691
ENSMUSG00000009551	6330409D20Rik	ENSMUST00000151536.1,ENSMUST00000009695.2	processed_transcript,protein_coding	0.21044	0.080722	0.0378672	0.113407	0.228068	0.0620795	0	0.100404
ENSMUSG00000110067	6330411D24Rik	ENSMUST00000211105.1	processed_transcript
ENSMUSG00000109898	6330420H09Rik	ENSMUST00000211371.1	lincRNA
ENSMUSG00000045327	6330549D23Rik	ENSMUST00000059190.2,ENSMUST00000159536.1,ENSMUST00000160818.1	transcribed_processed_pseudogene,processed_transcript	0.420881	0.215259	0.151469	0.0850556	0.152046	0.465596	0.314509	0.435085
ENSMUSG00000073795	6430531B16Rik	ENSMUST00000121412.1,ENSMUST00000097970.8,ENSMUST00000209335.1,ENSMUST00000146974.1,ENSMUST00000210254.1	retained_intron,protein_coding	0	0	0	0	0.0253409	0.0310397	0.0524181	0
ENSMUSG00000031824	6430548M08Rik	ENSMUST00000034281.12,ENSMUST00000108948.7,ENSMUST00000144682.1,ENSMUST00000153725.7,ENSMUST00000212268.1,ENSMUST00000108951.7,ENSMUST00000212474.1,ENSMUST00000108950.1,ENSMUST00000132229.1	processed_transcript,retained_intron,protein_coding	13.7087	23.1134	17.5325	13.0702	19.994	17.2891	25.2131	17.1022
ENSMUSG00000074646	6430550D23Rik	ENSMUST00000141437.1,ENSMUST00000086145.9,ENSMUST00000138025.1,ENSMUST00000124812.7,ENSMUST00000139116.7,ENSMUST00000156993.7,ENSMUST00000109617.8,ENSMUST00000140657.7,ENSMUST00000144686.7	nonsense_mediated_decay,retained_intron,protein_coding	0.93195	0.591961	0.833079	0.737149	0.684205	0.713914	0.83869	1.30526
ENSMUSG00000097828	6430562O15Rik	ENSMUST00000180491.1,ENSMUST00000180808.1	lincRNA	4.35912	3.01362	3.78672	2.94859	3.47171	3.87997	2.83058	2.84479
ENSMUSG00000037977	6430571L13Rik	ENSMUST00000042581.3,ENSMUST00000135520.1	processed_transcript,protein_coding	5.77208	4.84332	4.46833	5.21674	4.81478	5.27676	5.42528	6.42588
ENSMUSG00000039620	6430573F11Rik	ENSMUST00000135373.7,ENSMUST00000125492.1,ENSMUST00000171777.1,ENSMUST00000152039.8,ENSMUST00000147525.8	nonsense_mediated_decay,processed_transcript,protein_coding	2.07434	1.96423	1.43895	3.0053	2.6608	1.73823	2.17535	2.4097
ENSMUSG00000102545	6430573P05Rik	ENSMUST00000195547.1,ENSMUST00000192648.1,ENSMUST00000192562.1	lincRNA	0.601258	0.887942	0.568008	0.255167	0.785569	0.620795	0.5766	0.568958
ENSMUSG00000108228	6430584L05Rik	ENSMUST00000209841.1,ENSMUST00000204412.1	lincRNA	0.150314	0.161444	0.113602	0.170111	0.27875	0.434556	0.524181	0.435085
ENSMUSG00000097583	6430590A07Rik	ENSMUST00000181813.1,ENSMUST00000203407.1	lincRNA,retained_intron	0.360755	0.40361	0.378672	0.340222	0.101364	0.589755	0.183463	0.435085
ENSMUSG00000034185	6430628N08Rik	ENSMUST00000132221.2,ENSMUST00000165938.1	protein_coding
ENSMUSG00000085427	6430710C18Rik	ENSMUST00000125382.1,ENSMUST00000136807.7,ENSMUST00000148327.7,ENSMUST00000125746.1	lincRNA	0.841761	1.15701	0.568008	0.510334	0.988296	0.962232	1.12699	1.00404
ENSMUSG00000091947	6530401F13Rik	ENSMUST00000166971.1	processed_transcript	0	0	0	0	0.0506819	0	0	0
ENSMUSG00000079499	6530402F18Rik	ENSMUST00000155949.1,ENSMUST00000028141.5,ENSMUST00000154682.7	processed_transcript	5.41132	5.48909	3.37018	4.50795	4.66273	4.59388	5.45149	7.26258
ENSMUSG00000098097	6530403H02Rik	ENSMUST00000182099.1,ENSMUST00000182124.7,ENSMUST00000183168.7,ENSMUST00000183276.7	lincRNA	0	0	0	0	0	0	0	0.0669362
ENSMUSG00000097049	6530411M01Rik	ENSMUST00000181618.1	lincRNA	0	0	0.0757344	0	0	0	0.0262091	0
ENSMUSG00000097375	6720427I07Rik	ENSMUST00000181490.2	lincRNA	3.18667	3.04053	3.10511	2.69343	2.88887	2.97982	2.72574	2.54358
ENSMUSG00000097934	6720483E21Rik	ENSMUST00000181654.1	lincRNA	0.0300629	0.107629	0	0.113407	0.177386	0.155199	0.0786272	0.0334681
ENSMUSG00000072066	6720489N17Rik	ENSMUST00000201563.3,ENSMUST00000091563.4	protein_coding	1.41296	0.726498	0.605876	0.510334	1.16568	0.869113	1.1532	0.502022
ENSMUSG00000032680	6820408C15Rik	ENSMUST00000128737.1,ENSMUST00000039961.11,ENSMUST00000153713.1	nonsense_mediated_decay,protein_coding	2.76579	2.98671	3.86246	2.46661	1.95125	2.8867	2.20156	2.97866
ENSMUSG00000071796	6820431F20Rik	ENSMUST00000153748.1,ENSMUST00000150051.7	transcribed_unprocessed_pseudogene,processed_transcript	2.76579	2.26022	1.89336	2.89189	1.77386	3.22813	2.54228	1.77381
ENSMUSG00000074123	7420426K07Rik	ENSMUST00000098460.1	protein_coding
ENSMUSG00000091060	7420461P10Rik	ENSMUST00000169439.2,ENSMUST00000193898.1,ENSMUST00000193257.1	processed_transcript,protein_coding	0	0	0	0	0.0760228	0.0620795	0.0524181	0
ENSMUSG00000109915	7420700N18Rik	ENSMUST00000209524.1	lincRNA
ENSMUSG00000096607	7530416G11Rik	ENSMUST00000178942.1	protein_coding
ENSMUSG00000103441	7530428D23Rik	ENSMUST00000194717.1,ENSMUST00000191725.1,ENSMUST00000193217.1	transcribed_processed_pseudogene,processed_transcript	0.240503	0.0538146	0	0.0567037	0.101364	0.186238	0	0.435085
ENSMUSG00000098758	7630403G23Rik	ENSMUST00000184229.1	lincRNA
ENSMUSG00000027444	8030411F24Rik	ENSMUST00000028933.2	protein_coding
ENSMUSG00000052295	8030423F21Rik	ENSMUST00000064097.4	lincRNA	0	0	0	0	0.0506819	0	0.0262091	0.0669362
ENSMUSG00000021600	8030423J24Rik	ENSMUST00000022091.3	protein_coding	0	0.0269073	0	0.0283519	0	0.0310397	0	0
ENSMUSG00000102674	8030442B05Rik	ENSMUST00000192626.1	lincRNA	0	0	0	0.0283519	0.0253409	0	0	0
ENSMUSG00000073821	8030451A03Rik	ENSMUST00000135042.1,ENSMUST00000166003.1,ENSMUST00000138411.1,ENSMUST00000141428.7	processed_transcript
ENSMUSG00000085058	8030453O22Rik	ENSMUST00000200951.1	retained_intron	0	0.0269073	0	0	0	0	0.0262091	0.0334681
ENSMUSG00000047466	8030462N17Rik	ENSMUST00000074653.4	protein_coding	15.753	17.2207	11.2466	17.6065	13.5827	21.6037	20.7052	21.1518
ENSMUSG00000046774	8030474K03Rik	ENSMUST00000149761.1,ENSMUST00000163399.7,ENSMUST00000151231.9	nonsense_mediated_decay,processed_transcript,protein_coding	0	0	0.454407	0.113407	0	0.403517	0	0.0669362
ENSMUSG00000048489	8430408G22Rik	ENSMUST00000067354.9,ENSMUST00000204555.1,ENSMUST00000178241.3	protein_coding	53.9028	51.6621	59.1865	45.5047	39.7599	39.7929	21.308	19.6792
ENSMUSG00000085743	8430419K02Rik	ENSMUST00000133948.1,ENSMUST00000128654.1,ENSMUST00000156831.1	lincRNA,processed_transcript	0	0.0269073	0	0.0567037	0.0760228	0	0	0
ENSMUSG00000079069	8430423G03Rik	ENSMUST00000110507.1	lincRNA	0	0	0	0.0283519	0.0506819	0.0310397	0.0262091	0
ENSMUSG00000034587	8430429K09Rik	ENSMUST00000146456.1,ENSMUST00000144844.1,ENSMUST00000136038.1,ENSMUST00000154397.1,ENSMUST00000142397.1	processed_transcript	1.32277	0.645776	1.24962	1.24748	1.01364	1.24159	1.20562	1.17138
ENSMUSG00000086070	8430436N08Rik	ENSMUST00000129988.1	lincRNA
ENSMUSG00000085252	8430437L04Rik	ENSMUST00000124829.1	lincRNA	0.0901887	0.134537	0.151469	0.170111	0.0253409	0.0931192	0.0786272	0.0669362
ENSMUSG00000097343	9030407P20Rik	ENSMUST00000207861.1,ENSMUST00000180977.2,ENSMUST00000180933.2	lincRNA,retained_intron	1.59333	1.21083	1.43895	1.55935	1.16568	1.67615	1.17941	1.53953
ENSMUSG00000045008	9030612E09Rik	ENSMUST00000053792.1	protein_coding	2.76579	2.17949	3.02938	3.54398	2.55943	2.79358	1.65117	3.41375
ENSMUSG00000097691	9030616G12Rik	ENSMUST00000181142.1	lincRNA
ENSMUSG00000021185	9030617O03Rik	ENSMUST00000110069.7,ENSMUST00000110073.7,ENSMUST00000124957.1,ENSMUST00000167322.1,ENSMUST00000154603.7,ENSMUST00000110070.7,ENSMUST00000069782.10,ENSMUST00000133970.1	nonsense_mediated_decay,processed_transcript,protein_coding	36.0154	36.3787	28.0596	45.6182	48.4012	53.14	52.5492	58.6027
ENSMUSG00000053168	9030619P08Rik	ENSMUST00000096397.2,ENSMUST00000190141.1	transcribed_unprocessed_pseudogene,processed_transcript	0.0300629	0.107629	0.0757344	0.255167	0.228068	0.124159	0.104836	0.200809
ENSMUSG00000086141	9030622O22Rik	ENSMUST00000136555.7,ENSMUST00000129082.1,ENSMUST00000132070.1	lincRNA
ENSMUSG00000073158	9030624G23Rik	ENSMUST00000101538.3	protein_coding	0.0300629	0.107629	0.113602	0.0850556	0.0760228	0.0931192	0.2883	0.200809
ENSMUSG00000030982	9030624J02Rik	ENSMUST00000175952.1,ENSMUST00000149749.2,ENSMUST00000175922.7,ENSMUST00000209103.1,ENSMUST00000136623.1,ENSMUST00000059390.12,ENSMUST00000106553.7,ENSMUST00000148586.1,ENSMUST00000208483.1,ENSMUST00000175730.1,ENSMUST00000176197.7,ENSMUST00000106552.7,ENSMUST00000146350.1,ENSMUST00000033280.13,ENSMUST00000131162.1,ENSMUST00000129334.7	processed_transcript,retained_intron,protein_coding	26.6658	25.9925	26.242	24.0424	24.6821	25.018	24.7938	24.3982
ENSMUSG00000054951	9130008F23Rik	ENSMUST00000068258.2	protein_coding	1.02214	0.645776	0.492274	0.425278	0.582841	0.465596	0.445554	0.568958
ENSMUSG00000039901	9130011E15Rik	ENSMUST00000045396.7	protein_coding	18.8194	17.1938	16.3965	16.7276	16.7757	19.2757	17.5339	21.4196
ENSMUSG00000086653	9130015L21Rik	ENSMUST00000140319.1	lincRNA
ENSMUSG00000055134	9130017K11Rik	ENSMUST00000068548.4,ENSMUST00000135670.1	processed_transcript	0.390818	0.107629	0.302938	0.226815	0.5575	0.403517	0.314509	0.568958
ENSMUSG00000030823	9130019O22Rik	ENSMUST00000164345.1,ENSMUST00000049052.3	protein_coding	2.1044	2.26022	2.1963	2.46661	2.88887	2.79358	2.75195	2.24236
ENSMUSG00000073067	9130019P16Rik	ENSMUST00000135612.1,ENSMUST00000185712.1	lincRNA	0	0.0269073	0.113602	0.0283519	0.0760228	0.0310397	0	0
ENSMUSG00000062944	9130023H24Rik	ENSMUST00000078816.4	protein_coding	2.9161	3.6863	3.63525	4.08267	3.52239	3.32125	3.61685	3.21294
ENSMUSG00000086474	9130204K15Rik	ENSMUST00000162268.1,ENSMUST00000159495.1,ENSMUST00000131441.1,ENSMUST00000150312.1	lincRNA
ENSMUSG00000091175	9130204L05Rik	ENSMUST00000166173.2	protein_coding
ENSMUSG00000086513	9130208D14Rik	ENSMUST00000146911.1	unprocessed_pseudogene	0.841761	0.430517	0.416539	0.538686	0.304091	0.0620795	0.0524181	0.200809
ENSMUSG00000097386	9130213A22Rik	ENSMUST00000180487.1	protein_coding	0.571195	0.538146	0.227203	0.255167	0.27875	0.248318	0.340718	0.133872
ENSMUSG00000108356	9130221F21Rik	ENSMUST00000206867.1	lincRNA
ENSMUSG00000099950	9130227L01Rik	ENSMUST00000188040.1,ENSMUST00000189293.1	lincRNA
ENSMUSG00000054598	9130230L23Rik	ENSMUST00000165250.1,ENSMUST00000202773.3,ENSMUST00000202278.1,ENSMUST00000201562.1,ENSMUST00000201386.1,ENSMUST00000201302.1,ENSMUST00000201351.3	retained_intron,protein_coding	0	0	0.0378672	0.0850556	0.0253409	0	0.131045	0
ENSMUSG00000092626	9130230N09Rik	ENSMUST00000174568.1	processed_transcript	0.120252	0.215259	0.189336	0.0283519	0.177386	0	0.131045	0.200809
ENSMUSG00000101892	9130401M01Rik	ENSMUST00000100655.4,ENSMUST00000189159.1,ENSMUST00000187062.1,ENSMUST00000185553.1	nonsense_mediated_decay,processed_transcript,protein_coding	2.64554	2.95981	3.71099	4.28113	2.83818	3.41437	2.85679	3.84883
ENSMUSG00000038768	9130409I23Rik	ENSMUST00000036819.6	protein_coding
ENSMUSG00000085683	9130409J20Rik	ENSMUST00000150220.1,ENSMUST00000211300.1,ENSMUST00000127166.1	processed_transcript,protein_coding	0	0.0269073	0	0	0	0	0	0
ENSMUSG00000105851	9130604C24Rik	ENSMUST00000197965.1	lincRNA	0.240503	0.242166	0.227203	0.311871	0.304091	0.372477	0.104836	0.334681
ENSMUSG00000072982	9230009I02Rik	ENSMUST00000101255.1	lincRNA
ENSMUSG00000071434	9230019H11Rik	ENSMUST00000095874.2	lincRNA
ENSMUSG00000072753	9230020A06Rik	ENSMUST00000171420.2,ENSMUST00000215201.1,ENSMUST00000151841.7,ENSMUST00000214621.1	lincRNA
ENSMUSG00000079602	9230102O04Rik	ENSMUST00000125091.1,ENSMUST00000114915.2	processed_transcript,protein_coding
ENSMUSG00000027446	9230104L09Rik	ENSMUST00000149457.1,ENSMUST00000028937.2	processed_transcript,protein_coding	0.0601258	0.188351	0	0	0.0760228	0.0931192	0.183463	0.100404
ENSMUSG00000097100	9230104M06Rik	ENSMUST00000180971.1	protein_coding	0	0.107629	0.0757344	0.0283519	0.126705	0.0620795	0.0262091	0.0334681
ENSMUSG00000042940	9230106D20Rik	ENSMUST00000216922.1,ENSMUST00000052806.7	lincRNA	0.0300629	0	0	0	0	0	0	0
ENSMUSG00000051237	9230109A22Rik	ENSMUST00000056401.4	protein_coding
ENSMUSG00000053070	9230110C19Rik	ENSMUST00000215478.1,ENSMUST00000065291.1	protein_coding	0.481006	0.780312	0.492274	0.283519	0.532159	0.620795	0.314509	0.669362
ENSMUSG00000110497	9230110F11Rik	ENSMUST00000212907.1	lincRNA
ENSMUSG00000047980	9230110F15Rik	ENSMUST00000054175.6	protein_coding
ENSMUSG00000087624	9230111E07Rik	ENSMUST00000124850.1	lincRNA	0.420881	0.591961	0.340805	0.538686	0.5575	0.155199	0.471763	0.200809
ENSMUSG00000021797	9230112D13Rik	ENSMUST00000022325.1	protein_coding	0	0	0	0	0	0.0310397	0	0.0669362
ENSMUSG00000078934	9230113P08Rik	ENSMUST00000176153.1,ENSMUST00000176049.1	protein_coding
ENSMUSG00000097145	9230114K14Rik	ENSMUST00000199805.4,ENSMUST00000180601.5,ENSMUST00000199547.4,ENSMUST00000198720.1	lincRNA,retained_intron	1.50314	2.07186	1.36322	1.27583	1.34307	2.23486	2.0181	1.4726
ENSMUSG00000097403	9230116N13Rik	ENSMUST00000194227.1	retained_intron	0.360755	0.69959	0.643743	0.652093	0.5575	0.558715	0.707645	0.301213
ENSMUSG00000107879	9330102E08Rik	ENSMUST00000204642.1	lincRNA	5.8322	3.04053	4.12753	2.18309	3.31966	3.84893	3.1713	4.55166
ENSMUSG00000097842	9330104G04Rik	ENSMUST00000181501.2,ENSMUST00000205647.1	lincRNA	0.631321	0.484332	0.984548	0.368574	0.27875	0.465596	0.5766	0.502022
ENSMUSG00000097098	9330111N05Rik	ENSMUST00000181043.7,ENSMUST00000181508.1,ENSMUST00000180409.1	lincRNA	0.180377	0.269073	0.227203	0.198463	0.152046	0.372477	0.131045	0.368149
ENSMUSG00000108242	9330118I20Rik	ENSMUST00000203667.1,ENSMUST00000203390.1	lincRNA,retained_intron
ENSMUSG00000043498	9330132A10Rik	ENSMUST00000059118.3	pseudogene	0.0300629	0	0	0	0.0253409	0.0620795	0	0
ENSMUSG00000097781	9330136K24Rik	ENSMUST00000180842.1	lincRNA	0.450943	0.295981	0.530141	0.311871	0.5575	0.310397	0.183463	0.602426
ENSMUSG00000097061	9330151L19Rik	ENSMUST00000181850.1	protein_coding	6.43346	5.03167	6.28596	5.69873	4.91614	4.12829	4.79626	5.38836
ENSMUSG00000056031	9330154J02Rik	ENSMUST00000069896.6,ENSMUST00000187891.1	processed_transcript,retained_intron	0.0901887	0.080722	0.0378672	0	0.0253409	0	0	0
ENSMUSG00000073154	9330158H04Rik	ENSMUST00000161161.7,ENSMUST00000101535.8,ENSMUST00000161255.1,ENSMUST00000160156.1,ENSMUST00000163834.2,ENSMUST00000159965.1,ENSMUST00000159032.1,ENSMUST00000161820.7,ENSMUST00000160187.1	lincRNA	11.454	22.1447	20.4483	16.1322	22.0719	16.9787	24.0075	14.659
ENSMUSG00000004360	9330159F19Rik	ENSMUST00000213490.1,ENSMUST00000092627.5,ENSMUST00000213489.1	nonsense_mediated_decay,protein_coding	1.23258	2.15259	1.02242	0.510334	1.46977	1.36575	0.864899	1.13792
ENSMUSG00000097177	9330159M07Rik	ENSMUST00000188198.6	retained_intron	0.481006	0.80722	0.530141	1.27583	1.26705	1.21055	1.04836	1.33872
ENSMUSG00000055271	9330161L09Rik	ENSMUST00000056140.4	protein_coding	0.541132	0.242166	0.189336	0.170111	0.0760228	0.0931192	0.314509	0.334681
ENSMUSG00000086448	9330162012Rik	ENSMUST00000154919.1	processed_transcript	0.781635	1.4799	0.908813	0.992315	0.937614	1.08639	0.891108	1.07098
ENSMUSG00000097194	9330175E14Rik	ENSMUST00000180445.2,ENSMUST00000180612.2	lincRNA	0.781635	0.484332	0.605876	0.595389	1.21636	0.962232	0.707645	0.903639
ENSMUSG00000104553	9330178D15Rik	ENSMUST00000196033.1	lincRNA
ENSMUSG00000056004	9330182L06Rik	ENSMUST00000134991.7,ENSMUST00000115348.8,ENSMUST00000152095.7,ENSMUST00000069538.13,ENSMUST00000131626.1,ENSMUST00000142202.1,ENSMUST00000154662.7,ENSMUST00000155764.7	nonsense_mediated_decay,retained_intron,protein_coding	0	0.161444	0	0.113407	0.0253409	0	0.183463	0
ENSMUSG00000094112	9330182O14Rik	ENSMUST00000179120.1	protein_coding
ENSMUSG00000097648	9330185C12Rik	ENSMUST00000180837.1	lincRNA
ENSMUSG00000104904	9330198I05Rik	ENSMUST00000196846.1	lincRNA	0.21044	0.349795	0.340805	0.0567037	0.329432	0.155199	0.2883	0.368149
ENSMUSG00000086405	9330198N18Rik	ENSMUST00000146702.1	lincRNA	0	0	0.0757344	0	0.0506819	0	0.0262091	0
ENSMUSG00000062704	9430002A10Rik	ENSMUST00000074808.2,ENSMUST00000185395.1	lincRNA	0.120252	0.295981	0.492274	0.226815	0.405455	0.155199	0.419345	0.368149
ENSMUSG00000028593	9430007A20Rik	ENSMUST00000030328.2	protein_coding
ENSMUSG00000059939	9430015G10Rik	ENSMUST00000141882.1,ENSMUST00000169550.7,ENSMUST00000141802.7,ENSMUST00000127332.7,ENSMUST00000125786.7,ENSMUST00000072554.12,ENSMUST00000105576.1,ENSMUST00000154944.1	processed_transcript,protein_coding	4.32906	3.74012	3.25658	3.40222	3.57307	2.39006	2.64712	2.87826
ENSMUSG00000033960	9430020K01Rik	ENSMUST00000037029.5	protein_coding	113.698	91.3773	75.6587	87.0686	71.9682	93.1813	79.0466	83.6368
ENSMUSG00000054457	9430021M05Rik	ENSMUST00000145985.1	processed_transcript	0	0.0269073	0	0	0	0	0	0
ENSMUSG00000085463	9430024E24Rik	ENSMUST00000130532.1	lincRNA	0	0.0269073	0	0	0	0	0	0
ENSMUSG00000055216	9430025C20Rik	ENSMUST00000068663.3	pseudogene	0	0.080722	0.0757344	0	0.0253409	0	0.0524181	0
ENSMUSG00000097073	9430037G07Rik	ENSMUST00000180982.1,ENSMUST00000180723.7	lincRNA	0.72151	0.780312	0.454407	0.737149	1.29239	1.42783	1.65117	1.43913
ENSMUSG00000040139	9430038I01Rik	ENSMUST00000117404.7,ENSMUST00000135335.1,ENSMUST00000068996.12,ENSMUST00000145881.7,ENSMUST00000120340.1	processed_transcript,retained_intron,protein_coding	5.32113	5.75817	7.61131	6.35082	5.39762	4.93532	4.16724	5.05368
ENSMUSG00000086155	9430041J12Rik	ENSMUST00000050989.5	pseudogene	0	0.0538146	0	0	0	0	0	0.0334681
ENSMUSG00000097360	9430065F17Rik	ENSMUST00000180824.1,ENSMUST00000180908.7	lincRNA	0.120252	0.0538146	0.113602	0.170111	0.0506819	0.310397	0.183463	0.200809
ENSMUSG00000094447	9430069I07Rik	ENSMUST00000179647.1	protein_coding	0.0601258	0.0269073	0	0.113407	0.0253409	0	0.0262091	0.0669362
ENSMUSG00000084808	9430091E24Rik	ENSMUST00000127301.7,ENSMUST00000143719.1	processed_transcript	0.601258	0.887942	0.302938	0.45363	0.608182	1.11743	1.07457	0.736298
ENSMUSG00000085369	9430093N23Rik	ENSMUST00000152494.1	lincRNA
ENSMUSG00000075405	9430097D07Rik	ENSMUST00000100190.2	protein_coding	0	0	0	0	0	0	0.0786272	0
ENSMUSG00000097605	9430098F02Rik	ENSMUST00000180832.1	lincRNA	0	0.0269073	0.0378672	0.0850556	0.0253409	0	0	0
ENSMUSG00000023263	9530002B09Rik	ENSMUST00000024032.3	protein_coding
ENSMUSG00000020177	9530003J23Rik	ENSMUST00000020392.4,ENSMUST00000159193.7	protein_coding
ENSMUSG00000085447	9530026F06Rik	ENSMUST00000141000.1	lincRNA	0	0	0	0	0.0253409	0	0	0
ENSMUSG00000097197	9530027J09Rik	ENSMUST00000180584.1	lincRNA	0.0300629	0.0269073	0	0.0850556	0.101364	0.0310397	0.0524181	0.0334681
ENSMUSG00000085982	9530051G07Rik	ENSMUST00000127673.1	processed_transcript	0.0901887	0.242166	0.0757344	0.198463	0.152046	0.0620795	0.235882	0.0669362
ENSMUSG00000097858	9530052C20Rik	ENSMUST00000181882.2	lincRNA	0.0601258	0.0269073	0.0378672	0	0.0506819	0.0310397	0.0786272	0
ENSMUSG00000096938	9530052E02Rik	ENSMUST00000181315.1	retained_intron	0.0601258	0.0538146	0	0.0283519	0.101364	0	0.0262091	0.0669362
ENSMUSG00000078776	9530053A07Rik	ENSMUST00000150948.1,ENSMUST00000130693.7,ENSMUST00000059886.11,ENSMUST00000129051.1	retained_intron,protein_coding	0	0	0	0	0	0	0.0262091	0.0334681
ENSMUSG00000045345	9530056K15Rik	ENSMUST00000061947.5	pseudogene	0	0.0538146	0.0378672	0.0283519	0.126705	0	0.235882	0.0669362
ENSMUSG00000097736	9530059O14Rik	ENSMUST00000181719.1,ENSMUST00000215759.1,ENSMUST00000181682.8,ENSMUST00000181107.1	lincRNA
ENSMUSG00000036275	9530068E07Rik	ENSMUST00000136303.1,ENSMUST00000153855.1,ENSMUST00000109057.7,ENSMUST00000036952.4	processed_transcript,protein_coding	92.3833	88.7403	99.7801	104.193	104.202	101.003	103.342	101.542
ENSMUSG00000036411	9530077C05Rik	ENSMUST00000058868.8,ENSMUST00000213133.1,ENSMUST00000214436.1,ENSMUST00000213598.1	processed_transcript,retained_intron,protein_coding	0.481006	0.430517	0.416539	0.141759	0.633523	0.217278	1.17941	0.133872
ENSMUSG00000044125	9530080O11Rik	ENSMUST00000137239.1,ENSMUST00000143332.1	processed_transcript	0	0.269073	0.151469	0.255167	0.101364	0.0620795	0.0786272	0.100404
ENSMUSG00000097006	9530082P21Rik	ENSMUST00000181291.7,ENSMUST00000181605.1,ENSMUST00000180547.1	lincRNA	9.62013	8.01838	13.1778	5.92554	8.6666	7.60474	8.04618	7.93194
ENSMUSG00000106371	9530097N15Rik	ENSMUST00000197819.1	sense_intronic	0	0.0269073	0	0	0.0760228	0.0310397	0	0.0334681
ENSMUSG00000059027	9630013D21Rik	ENSMUST00000127391.1,ENSMUST00000156790.7,ENSMUST00000131216.7,ENSMUST00000126635.1	processed_transcript	1.14239	0.834127	0.643743	0.708797	1.115	0.931192	0.969736	1.33872
ENSMUSG00000057710	9630041A04Rik	ENSMUST00000214589.1,ENSMUST00000214563.1,ENSMUST00000214127.1,ENSMUST00000112841.1	processed_transcript,protein_coding
ENSMUSG00000099552	9830004L10Rik	ENSMUST00000185548.1,ENSMUST00000191325.1,ENSMUST00000188074.1	lincRNA
ENSMUSG00000073386	9830107B12Rik	ENSMUST00000063481.7	protein_coding	0	0	0.113602	0.0283519	0.0506819	0	0	0
ENSMUSG00000104763	9830132P13Rik	ENSMUST00000198240.1	lincRNA	0	0	0	0	0.0253409	0	0	0
ENSMUSG00000087528	9830144P21Rik	ENSMUST00000126080.1,ENSMUST00000127525.1	processed_transcript	0.0601258	0.0538146	0.0378672	0.141759	0.101364	0.0310397	0.0786272	0.0334681
ENSMUSG00000044551	9930012K11Rik	ENSMUST00000140152.1,ENSMUST00000058240.13,ENSMUST00000153871.1,ENSMUST00000140314.1,ENSMUST00000129767.1	nonsense_mediated_decay,retained_intron,protein_coding	0.450943	0.511239	0.605876	0.396926	0.886932	0.558715	0.812481	0.568958
ENSMUSG00000046138	9930021J03Rik	ENSMUST00000175726.7,ENSMUST00000177155.7,ENSMUST00000175764.7,ENSMUST00000176773.1	nonsense_mediated_decay,protein_coding	23.9902	22.5214	15.5634	18.7973	14.571	21.5105	19.7616	22.0555
ENSMUSG00000045065	9930022D16Rik	ENSMUST00000055404.7	protein_coding	0	0	0	0	0.0506819	0	0.0262091	0
ENSMUSG00000042976	9930038B18Rik	ENSMUST00000151816.2,ENSMUST00000218928.1	lincRNA	0.360755	0.242166	0.0757344	0.311871	0.405455	0.310397	0.262091	0.234277
ENSMUSG00000044730	9930104L06Rik	ENSMUST00000145046.7,ENSMUST00000127257.8,ENSMUST00000094769.10,ENSMUST00000130866.1,ENSMUST00000160420.7,ENSMUST00000136276.8,ENSMUST00000140771.1	processed_transcript,retained_intron	5.92239	7.18425	7.34624	6.37917	8.00773	6.6425	7.8103	6.15813
ENSMUSG00000100217	9930111H07Rik	ENSMUST00000187270.1	lincRNA	0	0	0	0	0.0506819	0	0	0
ENSMUSG00000069893	9930111J21Rik1	ENSMUST00000141200.1,ENSMUST00000097494.8,ENSMUST00000093153.1	protein_coding	2.04428	2.04496	0.757344	2.06969	1.24171	3.53853	2.0181	2.27583
ENSMUSG00000069892	9930111J21Rik2	ENSMUST00000132768.1,ENSMUST00000093152.1,ENSMUST00000101295.8	protein_coding	8.20717	6.91518	4.7334	6.20906	4.99216	9.31192	7.05024	7.7646
ENSMUSG00000027596	a	ENSMUST00000148300.1,ENSMUST00000132342.1,ENSMUST00000029123.2,ENSMUST00000109697.7,ENSMUST00000148402.7,ENSMUST00000137333.7	processed_transcript,retained_intron,protein_coding	0	0.0269073	0	0	0.0506819	0	0	0
ENSMUSG00000069136	A130006I12Rik	ENSMUST00000091396.4	pseudogene	0.21044	0.107629	0.0757344	0.0850556	0.0253409	0.186238	0.131045	0.200809
ENSMUSG00000079144	A130010J15Rik	ENSMUST00000192189.1,ENSMUST00000193307.1,ENSMUST00000160077.1,ENSMUST00000161235.2,ENSMUST00000160822.2,ENSMUST00000110831.3,ENSMUST00000178744.1,ENSMUST00000191613.1	protein_coding	5.17082	5.35456	4.31686	4.98993	4.81478	4.5318	4.84868	5.58917
ENSMUSG00000050066	A130023I24Rik	ENSMUST00000206697.1,ENSMUST00000152709.1	sense_intronic,retained_intron
ENSMUSG00000087061	A130030D18Rik	ENSMUST00000128608.1	lincRNA
ENSMUSG00000097643	A130051J06Rik	ENSMUST00000180649.1	protein_coding	0.120252	0.269073	0.0757344	0.198463	0.253409	0.403517	0.366927	0.0669362
ENSMUSG00000022347	A1bg	ENSMUST00000096418.3	protein_coding	0	0	0	0	0	0.0310397	0	0.0334681
ENSMUSG00000052595	A1cf	ENSMUST00000075838.5	protein_coding
ENSMUSG00000105891	A230001M10Rik	ENSMUST00000196659.1,ENSMUST00000196720.4,ENSMUST00000198712.4	lincRNA	0.541132	0.134537	0.113602	0.170111	0.27875	0.248318	0.157254	0.234277
ENSMUSG00000087306	A230004M16Rik	ENSMUST00000139508.1,ENSMUST00000155032.7,ENSMUST00000125365.1	processed_transcript
ENSMUSG00000068151	A230006K03Rik	ENSMUST00000154958.1,ENSMUST00000107533.3	lincRNA
ENSMUSG00000096960	A230028O05Rik	ENSMUST00000181655.1	lincRNA	0.0300629	0.0538146	0.0757344	0.0283519	0.0506819	0.124159	0.131045	0.0669362
ENSMUSG00000038884	A230050P20Rik	ENSMUST00000043911.7,ENSMUST00000176990.1,ENSMUST00000175820.7,ENSMUST00000177067.7,ENSMUST00000176142.7	processed_transcript,retained_intron,protein_coding	12.5964	11.2742	13.8594	9.52623	14.6977	8.84633	12.4231	11.011
ENSMUSG00000087178	A230056P14Rik	ENSMUST00000130189.1,ENSMUST00000149506.7	processed_transcript	1.41296	0.753405	0.870946	0.7655	1.01364	1.17951	0.969736	1.33872
ENSMUSG00000109394	A230057D06Rik	ENSMUST00000207061.1	lincRNA	0.0601258	0.161444	0	0	0.0253409	0	0	0.0334681
ENSMUSG00000109554	A230057D06Rik	ENSMUST00000208953.1	lincRNA
ENSMUSG00000108824	A230057D06Rik	ENSMUST00000208961.1	lincRNA
ENSMUSG00000087075	A230065H16Rik	ENSMUST00000150384.2	protein_coding
ENSMUSG00000086877	A230072C01Rik	ENSMUST00000123462.7,ENSMUST00000136447.1	processed_transcript	1.71359	1.74898	1.09815	1.50265	2.02727	1.39679	1.46771	1.20485
ENSMUSG00000074473	A230072I06Rik	ENSMUST00000098935.1	protein_coding
ENSMUSG00000097381	A230087F16Rik	ENSMUST00000181055.1,ENSMUST00000181561.1	lincRNA	0.360755	0.349795	0.378672	0.226815	0.481478	0.279358	0.2883	0.401617
ENSMUSG00000087026	A230103J11Rik	ENSMUST00000125244.7,ENSMUST00000156084.1	processed_transcript	0.21044	0.295981	0.151469	0.141759	0.27875	0.310397	0.209673	0.133872
ENSMUSG00000109344	A26c2	ENSMUST00000207359.1	protein_coding
ENSMUSG00000030111	A2m	ENSMUST00000204850.1,ENSMUST00000203413.1,ENSMUST00000032203.8	retained_intron,protein_coding	0	1.74898	0.378672	0.481982	0.456137	0.124159	3.56443	0.200809
ENSMUSG00000047228	A2ml1	ENSMUST00000203129.1,ENSMUST00000205167.1,ENSMUST00000203889.1,ENSMUST00000060574.8,ENSMUST00000203291.1	retained_intron,protein_coding	0	0.161444	0	0	0.126705	0.0310397	0.340718	0.100404
ENSMUSG00000052479	A330008L17Rik	ENSMUST00000064349.5,ENSMUST00000153366.1	lincRNA	0	0	0	0	0.0506819	0	0	0
ENSMUSG00000097915	A330009N23Rik	ENSMUST00000180639.1	lincRNA	2.1044	1.74898	1.47682	1.75782	1.64716	1.52095	1.54634	1.70687
ENSMUSG00000096929	A330023F24Rik	ENSMUST00000181947.7,ENSMUST00000181226.7,ENSMUST00000194584.1,ENSMUST00000181273.6	lincRNA,retained_intron	18.5488	17.3821	17.5325	12.5315	11.9863	10.3673	13.4715	9.17026
ENSMUSG00000097591	A330032B11Rik	ENSMUST00000180609.1	lincRNA	0.0601258	0.0269073	0.151469	0.170111	0.0253409	0.124159	0.2883	0.133872
ENSMUSG00000097622	A330033J07Rik	ENSMUST00000181053.1,ENSMUST00000180921.1	lincRNA	0	0.107629	0	0	0	0.0310397	0.104836	0
ENSMUSG00000085615	A330035P11Rik	ENSMUST00000144926.1,ENSMUST00000131416.2	processed_transcript	0.541132	0.511239	0.795212	0.45363	0.430796	0.372477	0.733854	0.769766
ENSMUSG00000086213	A330040F15Rik	ENSMUST00000136697.1	processed_transcript	0.120252	0.0269073	0	0	0	0	0.0262091	0
ENSMUSG00000086044	A330043C09Rik	ENSMUST00000139823.1	lincRNA
ENSMUSG00000093385	A330044P14Rik	ENSMUST00000203311.1,ENSMUST00000176108.3	transcribed_unprocessed_pseudogene,processed_transcript
ENSMUSG00000097326	A330048O09Rik	ENSMUST00000180777.1	lincRNA	0	0.080722	0.0378672	0.0567037	0.101364	0.186238	0.104836	0.100404
ENSMUSG00000097868	A330069E16Rik	ENSMUST00000181191.1	lincRNA	0.631321	0.511239	0.643743	0.652093	1.29239	1.14847	0.707645	0.870171
ENSMUSG00000103181	A330069K06Rik	ENSMUST00000194077.1	lincRNA	0	0	0	0	0	0	0.0262091	0
ENSMUSG00000052014	A330070K13Rik	ENSMUST00000063656.6	protein_coding	0	0	0	0.0283519	0	0	0	0
ENSMUSG00000097960	A330074K22Rik	ENSMUST00000183235.1	lincRNA	0.360755	0.780312	0.340805	0.226815	0.5575	0.713914	1.04836	0.502022
ENSMUSG00000109321	A330076H08Rik	ENSMUST00000207694.1,ENSMUST00000207224.1,ENSMUST00000208822.1	lincRNA,retained_intron	0	0.0269073	0	0	0.0760228	0.124159	0.131045	0.0334681
ENSMUSG00000100111	A330087D11Rik	ENSMUST00000187265.2	lincRNA
ENSMUSG00000097666	A330094K24Rik	ENSMUST00000180530.1	lincRNA	1.08226	1.23774	1.81763	1.50265	1.82455	1.73823	1.12699	1.60647
ENSMUSG00000086363	A330102I10Rik	ENSMUST00000146336.1,ENSMUST00000130109.7,ENSMUST00000140415.7,ENSMUST00000145801.1	lincRNA	0.962013	1.23774	0.492274	0.425278	1.115	0.434556	1.83463	0.502022
ENSMUSG00000028794	A3galt2	ENSMUST00000106077.7,ENSMUST00000030585.7	protein_coding	0.330692	0.376703	0.113602	0.368574	0.380114	0.155199	0.340718	0.334681
ENSMUSG00000047613	A430005L14Rik	ENSMUST00000128457.1,ENSMUST00000105645.8,ENSMUST00000147826.1,ENSMUST00000139967.1,ENSMUST00000141493.7,ENSMUST00000133524.1,ENSMUST00000058393.8	nonsense_mediated_decay,processed_transcript,retained_intron,protein_coding	8.68818	11.3011	12.9885	11.284	14.9258	11.1433	9.90703	9.53841
ENSMUSG00000097603	A430010J10Rik	ENSMUST00000181304.3,ENSMUST00000203974.1,ENSMUST00000054470.4,ENSMUST00000204608.1	lincRNA,retained_intron,pseudogene	0.0601258	0.080722	0	0	0.0253409	0	0	0.0334681
ENSMUSG00000085315	A430018G15Rik	ENSMUST00000124210.7,ENSMUST00000143821.1	processed_transcript	0.300629	0.349795	0.454407	0.141759	0.405455	0.372477	0.55039	0.468553
ENSMUSG00000056014	A430033K04Rik	ENSMUST00000200521.4,ENSMUST00000069862.10,ENSMUST00000198958.4,ENSMUST00000032590.13	protein_coding	3.42717	3.22888	3.02938	4.39454	4.78944	4.96636	4.48175	4.6186
ENSMUSG00000103594	A430034D21Rik	ENSMUST00000194339.1	lincRNA
ENSMUSG00000087305	A430035B10Rik	ENSMUST00000148063.7,ENSMUST00000123581.2,ENSMUST00000124104.7,ENSMUST00000144568.2,ENSMUST00000161307.7	processed_transcript,retained_intron	0.481006	0.645776	0.719477	0.652093	0.405455	0.341437	0.760063	0.334681
ENSMUSG00000097353	A430046D13Rik	ENSMUST00000180477.1	lincRNA	9.56	12.7272	12.1175	10.3201	14.571	10.9881	12.9997	15.2949
ENSMUSG00000086650	A430048G15Rik	ENSMUST00000149965.1	lincRNA
ENSMUSG00000090564	A430057M04Rik	ENSMUST00000169054.1,ENSMUST00000170150.7	processed_transcript	0.180377	0.0538146	0	0.283519	0.101364	0.0931192	0.157254	0.133872
ENSMUSG00000043522	A430060F13Rik	ENSMUST00000124176.1	unprocessed_pseudogene
ENSMUSG00000090030	A430072P03Rik	ENSMUST00000162148.1,ENSMUST00000161480.1	processed_transcript
ENSMUSG00000105471	A430073D23Rik	ENSMUST00000196262.1	lincRNA	0.120252	0.0269073	0.0757344	0.0567037	0.0506819	0	0.157254	0
ENSMUSG00000074497	A430078G23Rik	ENSMUST00000208845.1,ENSMUST00000207059.1,ENSMUST00000098966.4,ENSMUST00000208363.1	nonsense_mediated_decay,processed_transcript,retained_intron,protein_coding	0.601258	0.188351	0.340805	0.7655	0.430796	0.310397	0.0786272	0.200809
ENSMUSG00000094560	A430089I19Rik	ENSMUST00000097479.1	protein_coding
ENSMUSG00000067577	A430093F15Rik	ENSMUST00000087947.8,ENSMUST00000186596.5,ENSMUST00000188480.5,ENSMUST00000185446.1,ENSMUST00000186052.1,ENSMUST00000189565.2	lincRNA,retained_intron	0.180377	0.0538146	0.151469	0.141759	0.0506819	0	0.0262091	0.133872
ENSMUSG00000045838	A430105I19Rik	ENSMUST00000151270.1,ENSMUST00000059997.8	retained_intron,protein_coding	36.1055	37.455	38.2838	39.1823	39.6839	47.9254	43.2188	53.2143
ENSMUSG00000097784	A430105J06Rik	ENSMUST00000180869.1	lincRNA	0.0601258	0.0269073	0.189336	0.141759	0.101364	0.0620795	0.183463	0
ENSMUSG00000098206	A430106G13Rik	ENSMUST00000182158.1	lincRNA	0.0901887	0.080722	0.113602	0.113407	0.177386	0.0620795	0.0786272	0.0334681
ENSMUSG00000086851	A430108G06Rik	ENSMUST00000155165.1,ENSMUST00000153461.1	processed_transcript	0	0.0269073	0	0.0283519	0	0.0310397	0	0
ENSMUSG00000054135	A430110L20Rik	ENSMUST00000181680.1,ENSMUST00000066988.1	lincRNA	1.77371	1.02248	1.62829	0.737149	0.988296	1.11743	1.38908	0.970575
ENSMUSG00000047878	A4galt	ENSMUST00000164614.1,ENSMUST00000049530.12	protein_coding	4.56956	3.84775	4.08966	3.34552	7.6783	6.05275	5.55632	5.3549
ENSMUSG00000037953	A4gnt	ENSMUST00000042553.7	protein_coding
ENSMUSG00000051986	A530006G24Rik	ENSMUST00000152542.1	lincRNA	0.0300629	0	0	0	0	0	0	0
ENSMUSG00000006462	A530013C23Rik	ENSMUST00000141923.1,ENSMUST00000130679.1	lincRNA	1.26264	1.58753	1.66616	1.19078	2.12864	1.52095	0.969736	1.80728
ENSMUSG00000043122	A530016L24Rik	ENSMUST00000057465.6	protein_coding	39.9536	48.1103	62.6703	70.0575	30.2824	43.0832	28.8562	45.115
ENSMUSG00000072847	A530017D24Rik	ENSMUST00000101077.2,ENSMUST00000148413.2	lincRNA	4.11862	4.22445	3.97606	4.39454	4.76409	4.34556	4.82247	4.6186
ENSMUSG00000053528	A530021J07Rik	ENSMUST00000207727.1,ENSMUST00000208611.1,ENSMUST00000208699.1,ENSMUST00000208111.1,ENSMUST00000066005.5	lincRNA
ENSMUSG00000089844	A530032D15Rik	ENSMUST00000161724.7,ENSMUST00000161675.2,ENSMUST00000160792.7	protein_coding	0.0601258	0.0269073	0.0757344	0.0567037	0.0506819	0.0620795	0.0524181	0.0669362
ENSMUSG00000104973	A530041M06Rik	ENSMUST00000199690.1	sense_intronic	0.240503	0.134537	0.151469	0.283519	0.27875	0.124159	0.2883	0.167341
ENSMUSG00000046764	A530053G22Rik	ENSMUST00000204370.2,ENSMUST00000204579.1,ENSMUST00000060147.6,ENSMUST00000205153.1,ENSMUST00000203367.1	lincRNA,retained_intron	0	0.0538146	0	0	0	0.0620795	0.183463	0
ENSMUSG00000100247	A530053M12Rik	ENSMUST00000187918.1	lincRNA
ENSMUSG00000092201	A530058N18Rik	ENSMUST00000140041.1	processed_transcript	62.8615	54.6757	55.0589	56.2501	79.6212	97.3406	83.9214	99.4672
ENSMUSG00000087694	A530058N18Rik	ENSMUST00000147411.1	retained_intron
ENSMUSG00000043939	A530064D06Rik	ENSMUST00000027764.8,ENSMUST00000053612.12	protein_coding	0.0601258	0	0.113602	0	0.101364	0.0310397	0.104836	0.100404
ENSMUSG00000085112	A530072M11Rik	ENSMUST00000151122.1	processed_transcript	0.330692	0.188351	0.340805	0.198463	0.228068	0.403517	0.314509	0.267745
ENSMUSG00000086124	A530076I17Rik	ENSMUST00000138379.1	lincRNA
ENSMUSG00000097322	A530083I20Rik	ENSMUST00000216924.1	retained_intron	0	0	0	0.0283519	0.0506819	0	0	0
ENSMUSG00000090863	A530084C06Rik	ENSMUST00000170573.1	protein_coding	0.0300629	0	0	0	0	0	0.0786272	0
ENSMUSG00000047462	A530099J19Rik	ENSMUST00000151029.1	protein_coding	0.120252	0.0269073	0	0	0.0760228	0.0620795	0.235882	0.0669362
ENSMUSG00000052760	A630001G21Rik	ENSMUST00000161453.1,ENSMUST00000159325.1,ENSMUST00000162038.7,ENSMUST00000159320.7,ENSMUST00000064788.13,ENSMUST00000159122.7	nonsense_mediated_decay,processed_transcript,protein_coding	2.49522	1.80279	2.3099	1.89958	2.05262	1.86238	2.20156	2.4097
ENSMUSG00000109056	A630009H07Rik	ENSMUST00000208485.1	lincRNA	0.0601258	0.215259	0.227203	0.0850556	0.126705	0.124159	0.209673	0.167341
ENSMUSG00000075395	A630010A05Rik	ENSMUST00000147024.7,ENSMUST00000100165.3,ENSMUST00000129643.7	protein_coding
ENSMUSG00000095493	A630023A22Rik	ENSMUST00000178958.2,ENSMUST00000215823.1	processed_transcript,protein_coding	0	0	0	0	0.0760228	0	0	0
ENSMUSG00000048215	A630023P12Rik	ENSMUST00000142879.1,ENSMUST00000196681.1,ENSMUST00000129007.1,ENSMUST00000141532.7,ENSMUST00000141420.1	lincRNA	0.0300629	0	0	0.0567037	0.101364	0	0	0.0334681
ENSMUSG00000087470	A630031M04Rik	ENSMUST00000146587.1	lincRNA	0.0300629	0	0	0	0	0	0	0
ENSMUSG00000054293	A630033H20Rik	ENSMUST00000147521.7,ENSMUST00000137107.1,ENSMUST00000125676.7,ENSMUST00000067249.2,ENSMUST00000180182.1,ENSMUST00000167673.1	protein_coding	0.661384	0.322888	0.378672	0.567037	0.430796	0.807033	0.786272	0.435085
ENSMUSG00000103083	A630035G10Rik	ENSMUST00000194143.1,ENSMUST00000194468.1	lincRNA,retained_intron	0.0300629	0	0	0	0.0506819	0	0.0262091	0.0334681
ENSMUSG00000085387	A630050E04Rik	ENSMUST00000151443.1	lincRNA
ENSMUSG00000086725	A630052C17Rik	ENSMUST00000129876.1	processed_transcript	1.59333	1.1032	1.36322	1.55935	0.962955	0.900153	1.52013	0.70283
ENSMUSG00000097160	A630072L19Rik	ENSMUST00000180617.1	lincRNA	0.240503	0.161444	0.189336	0.170111	0.0506819	0.0931192	0.0786272	0.100404
ENSMUSG00000067541	A630073D07Rik	ENSMUST00000205081.1,ENSMUST00000203888.2,ENSMUST00000091791.5	processed_transcript,protein_coding
ENSMUSG00000097065	A630075F10Rik	ENSMUST00000180895.1	lincRNA
ENSMUSG00000094613	A630076J17Rik	ENSMUST00000179399.2	protein_coding	0.0901887	0.0538146	0	0.113407	0.0506819	0.0931192	0.0524181	0.0334681
ENSMUSG00000055446	A630091E08Rik	ENSMUST00000069035.5	lincRNA
ENSMUSG00000070313	A630095E13Rik	ENSMUST00000184611.1,ENSMUST00000184901.1,ENSMUST00000093868.8	retained_intron,protein_coding
ENSMUSG00000096094	A630095N17Rik	ENSMUST00000191271.1,ENSMUST00000180101.2,ENSMUST00000179573.1	nonsense_mediated_decay,protein_coding
ENSMUSG00000103690	A730004F24Rik	ENSMUST00000193084.1,ENSMUST00000195454.1	lincRNA	0	0	0	0	0	0	0	0.0334681
ENSMUSG00000090551	A730015C16Rik	ENSMUST00000164855.1	protein_coding	0.21044	0.134537	0.113602	0.311871	0.354773	0.558715	0.209673	0.468553
ENSMUSG00000050875	A730017C20Rik	ENSMUST00000175830.1,ENSMUST00000117064.7,ENSMUST00000118510.7,ENSMUST00000165666.8,ENSMUST00000175897.7,ENSMUST00000154125.1,ENSMUST00000058633.8	nonsense_mediated_decay,retained_intron,protein_coding	0	0.0538146	0.0378672	0.0567037	0.101364	0	0.157254	0
ENSMUSG00000085566	A730017L22Rik	ENSMUST00000135110.1,ENSMUST00000133766.1,ENSMUST00000128176.1	processed_transcript	5.77208	4.60115	3.86246	4.81982	3.42103	5.33884	4.95351	5.55571
ENSMUSG00000047828	A730018C14Rik	ENSMUST00000050754.1	protein_coding
ENSMUSG00000044522	A730020M07Rik	ENSMUST00000198402.1,ENSMUST00000196621.4,ENSMUST00000050571.8	lincRNA	1.53321	1.4799	1.66616	1.64441	1.79921	0.993272	2.38503	1.37219
ENSMUSG00000045238	A730035I17Rik	ENSMUST00000205851.1	pseudogene	0	0.0269073	0	0.0567037	0.0253409	0	0	0
ENSMUSG00000056738	A730036I17Rik	ENSMUST00000148548.1,ENSMUST00000165505.2,ENSMUST00000143346.7	lincRNA	0	0.080722	0.0757344	0	0.0253409	0.310397	0.131045	0.133872
ENSMUSG00000053979	A730045E13Rik	ENSMUST00000066740.4	lincRNA
ENSMUSG00000085139	A730046J19Rik	ENSMUST00000135687.1	protein_coding	0	0.80722	0.113602	0	0.126705	0.155199	0.55039	0.0334681
ENSMUSG00000048636	A730049H05Rik	ENSMUST00000057977.3,ENSMUST00000133858.1	processed_transcript,protein_coding	0.150314	0.295981	0.0378672	0.170111	0.0760228	0.0620795	0.104836	0.133872
ENSMUSG00000092375	A730060N03Rik	ENSMUST00000174277.1	processed_transcript
ENSMUSG00000053588	A730061H03Rik	ENSMUST00000066106.3	protein_coding	0.0901887	0.269073	0.0757344	0.0567037	0.228068	0.310397	0.104836	0.100404
ENSMUSG00000096923	A730071L15Rik	ENSMUST00000181545.1	protein_coding	0.0901887	0.107629	0.227203	0.113407	0.304091	0.124159	0.131045	0.133872
ENSMUSG00000086693	A730081D07Rik	ENSMUST00000153685.1	processed_transcript	0.180377	0.242166	0.0757344	0.0567037	0.202727	0.217278	0.2883	0.368149
ENSMUSG00000108379	A730082K24Rik	ENSMUST00000205913.1,ENSMUST00000206806.1,ENSMUST00000205365.1,ENSMUST00000205795.1,ENSMUST00000206008.1	lincRNA
ENSMUSG00000053181	A830005F24Rik	ENSMUST00000065465.1	protein_coding	0.0601258	0.0538146	0.0757344	0	0.101364	0.0310397	0.104836	0
ENSMUSG00000100627	A830008E24Rik	ENSMUST00000190485.1,ENSMUST00000185465.6	lincRNA	0	0	0	0	0.0760228	0	0	0.0334681
ENSMUSG00000097182	A830009L08Rik	ENSMUST00000181054.2	lincRNA	0	0	0.0378672	0.0283519	0.101364	0	0.0524181	0.0669362
ENSMUSG00000111375	A830010M20Rik	ENSMUST00000212858.1,ENSMUST00000211896.1,ENSMUST00000094541.3,ENSMUST00000112671.8	retained_intron,protein_coding	0.300629	0.322888	0.0757344	0.425278	0.329432	0.434556	0.2883	0.568958
ENSMUSG00000085996	A830012C17Rik	ENSMUST00000131498.1	processed_transcript	0.240503	0.242166	0.151469	0.113407	0.126705	0.124159	0.0786272	0.100404
ENSMUSG00000057715	A830018L16Rik	ENSMUST00000137824.7,ENSMUST00000142117.2,ENSMUST00000048613.13,ENSMUST00000150870.7,ENSMUST00000135014.7,ENSMUST00000171690.8,ENSMUST00000141339.2,ENSMUST00000191437.1,ENSMUST00000141512.7,ENSMUST00000179089.7	nonsense_mediated_decay,processed_transcript,protein_coding	0.0300629	0.0269073	0	0	0	0.0931192	0.235882	0
ENSMUSG00000105923	A830019L24Rik	ENSMUST00000197226.4,ENSMUST00000198056.1	lincRNA
ENSMUSG00000094707	A830019P07Rik	ENSMUST00000178904.1	lincRNA	0.120252	0.0538146	0.113602	0.0567037	0.101364	0.0620795	0.0524181	0.200809
ENSMUSG00000103695	A830029E22Rik	ENSMUST00000193672.1	lincRNA
ENSMUSG00000055010	A830031A19Rik	ENSMUST00000068360.1	protein_coding	0	0	0	0.0283519	0	0	0	0.0334681
ENSMUSG00000059706	A830035A12Rik	ENSMUST00000147445.1	processed_transcript	0.0901887	0.0538146	0	0	0	0	0.0524181	0
ENSMUSG00000071567	A830039N20Rik	ENSMUST00000145596.1	lincRNA	0.0601258	0.0269073	0.113602	0.0567037	0	0.0620795	0.0786272	0.0334681
ENSMUSG00000097413	A830052D11Rik	ENSMUST00000181729.1	lincRNA	0.0601258	0.080722	0.0378672	0	0	0.124159	0.157254	0
ENSMUSG00000044150	A830080D01Rik	ENSMUST00000057180.12,ENSMUST00000112464.7,ENSMUST00000154694.1,ENSMUST00000144598.7,ENSMUST00000149054.7,ENSMUST00000131623.1	processed_transcript,retained_intron,protein_coding	3.87811	3.60558	2.34777	3.0053	2.88887	2.91774	3.06646	2.3093
ENSMUSG00000098008	A930001A20Rik	ENSMUST00000182586.1	lincRNA
ENSMUSG00000087132	A930001C03Rik	ENSMUST00000154407.7,ENSMUST00000133871.7,ENSMUST00000136632.1,ENSMUST00000132579.1	processed_transcript,retained_intron	0.240503	0.457424	0.227203	0.170111	0.27875	0	0.314509	0.200809
ENSMUSG00000045506	A930002H24Rik	ENSMUST00000050753.3	protein_coding	0.0300629	0.161444	0.151469	0	0.0506819	0.0931192	0.183463	0.133872
ENSMUSG00000050179	A930002I21Rik	ENSMUST00000060946.3,ENSMUST00000182132.1	lincRNA	0	0	0	0	0.0253409	0	0	0
ENSMUSG00000075330	A930003A15Rik	ENSMUST00000100083.3	protein_coding	0	0	0.0378672	0	0.0253409	0	0.0524181	0
ENSMUSG00000105076	A930003O13Rik	ENSMUST00000196218.1,ENSMUST00000197486.1,ENSMUST00000199056.1	lincRNA	0.0601258	0.107629	0	0	0	0	0	0
ENSMUSG00000054057	A930004D18Rik	ENSMUST00000135980.1,ENSMUST00000066163.2,ENSMUST00000151857.1	processed_transcript,protein_coding	5.95245	6.37704	5.14994	5.58532	4.30796	5.46299	5.16319	7.0283
ENSMUSG00000054426	A930005H10Rik	ENSMUST00000067500.5,ENSMUST00000185512.1,ENSMUST00000191182.1	processed_transcript,retained_intron	4.05849	3.36342	4.46833	3.88421	4.66273	4.90428	2.90921	4.55166
ENSMUSG00000087278	A930006I01Rik	ENSMUST00000139065.1	lincRNA
ENSMUSG00000084866	A930006K02Rik	ENSMUST00000149172.1	processed_transcript	0.240503	0.538146	0.530141	0.396926	0.506819	0.403517	0.183463	0.669362
ENSMUSG00000097855	A930007I19Rik	ENSMUST00000180737.1,ENSMUST00000180986.7,ENSMUST00000181726.1	lincRNA	0.450943	0.430517	0.416539	0.311871	0.430796	0.372477	0.2883	0.468553
ENSMUSG00000092210	A930009A15Rik	ENSMUST00000173620.1	protein_coding	0	0	0	0.0283519	0.0253409	0	0	0
ENSMUSG00000054181	A930012O16Rik	ENSMUST00000156418.7,ENSMUST00000146529.1	processed_transcript	0.691447	0.914849	0.795212	0.708797	0.886932	0.869113	0.524181	1.10445
ENSMUSG00000108085	A930014E10Rik	ENSMUST00000205115.1	lincRNA
ENSMUSG00000025727	A930017K11Rik	ENSMUST00000162431.1	protein_coding	0.571195	0.161444	0.605876	0.992315	0.329432	0.558715	0.340718	0.70283
ENSMUSG00000060530	A930017M01Rik	ENSMUST00000081361.1	pseudogene	0.240503	0.134537	0.151469	0.255167	0.0760228	0.0931192	0.0524181	0.0669362
ENSMUSG00000091089	A930018M24Rik	ENSMUST00000170855.1	protein_coding	4.56956	8.20673	5.22568	6.46423	6.03114	8.07033	7.60063	7.99888
ENSMUSG00000032671	A930018P22Rik	ENSMUST00000040374.5	protein_coding	0.0601258	0.080722	0.302938	0.170111	0.27875	0.403517	0.0786272	0.0334681
ENSMUSG00000097566	A930024N18Rik	ENSMUST00000181251.1	lincRNA	0.420881	0.40361	0.530141	0.283519	0.608182	0.403517	0.419345	0.301213
ENSMUSG00000096988	A930029G22Rik	ENSMUST00000181032.1	lincRNA	0.992076	0.753405	0.605876	0.793852	0.304091	0.558715	0.393136	0.401617
ENSMUSG00000086262	A930031H19Rik	ENSMUST00000153810.1,ENSMUST00000130882.7	lincRNA
ENSMUSG00000090622	A930033H14Rik	ENSMUST00000170048.1	protein_coding	3.03635	2.39475	1.55256	1.70111	1.21636	1.30367	1.04836	1.00404
ENSMUSG00000052241	A930035D04Rik	ENSMUST00000064013.3	pseudogene	0.420881	0.995571	0.946681	0.90726	0.709546	0.838073	0.760063	1.13792
ENSMUSG00000097310	A930038B10Rik	ENSMUST00000180412.1,ENSMUST00000181044.1	lincRNA	0.120252	0.080722	0	0.0567037	0	0	0.0262091	0.0669362
ENSMUSG00000045339	A930104D05Rik	ENSMUST00000128601.1,ENSMUST00000171038.1	lincRNA
ENSMUSG00000084381	AA413626	ENSMUST00000121125.1	processed_pseudogene	0	0.080722	0.0378672	0.0283519	0.0760228	0.0620795	0.131045	0
ENSMUSG00000083307	AA414768	ENSMUST00000121924.1	processed_pseudogene	0.511069	0.484332	0.757344	0.425278	0.481478	0.589755	0.5766	0.568958
ENSMUSG00000093483	AA465934	ENSMUST00000176016.1,ENSMUST00000177533.1,ENSMUST00000176545.1,ENSMUST00000177248.1,ENSMUST00000177150.1	lincRNA,retained_intron	1.35283	0.834127	1.93123	1.21913	1.06432	0.744954	1.1532	1.00404
ENSMUSG00000033213	AA467197	ENSMUST00000110512.3,ENSMUST00000047498.14,ENSMUST00000142767.7,ENSMUST00000175727.1	processed_transcript,protein_coding	0.120252	0.188351	0.0757344	0.113407	0.354773	0.248318	0.209673	0.334681
ENSMUSG00000097345	AA543186	ENSMUST00000180841.1	lincRNA	0.270566	0.188351	0	0.255167	0.0760228	0.0931192	0.2883	0.0669362
ENSMUSG00000092125	AA543401	ENSMUST00000164248.1	processed_pseudogene
ENSMUSG00000107948	AA545190	ENSMUST00000205141.1,ENSMUST00000203495.2,ENSMUST00000204434.2	lincRNA
ENSMUSG00000104098	AA619741	ENSMUST00000195095.1	processed_pseudogene
ENSMUSG00000081478	AA623943	ENSMUST00000121794.1	unprocessed_pseudogene
ENSMUSG00000073497	AA792892	ENSMUST00000202253.1,ENSMUST00000097477.6	protein_coding
ENSMUSG00000042510	AA986860	ENSMUST00000186185.1,ENSMUST00000039323.7,ENSMUST00000190859.1	processed_transcript,retained_intron,protein_coding	1.14239	1.64135	1.43895	1.24748	0.962955	0.744954	0.969736	1.00404
ENSMUSG00000036678	Aaas	ENSMUST00000041208.7	protein_coding	10.1011	9.2023	10.7543	9.55458	11.3274	9.34296	9.27801	9.00292
ENSMUSG00000029482	Aacs	ENSMUST00000200286.1,ENSMUST00000144361.1,ENSMUST00000031445.4,ENSMUST00000131355.1,ENSMUST00000196556.1,ENSMUST00000199978.1	processed_transcript,retained_intron,protein_coding	6.94453	6.08105	7.80065	6.57763	6.66466	4.25244	7.44338	5.25449
ENSMUSG00000027761	Aadac	ENSMUST00000151605.1,ENSMUST00000194896.1,ENSMUST00000029325.4	processed_transcript,retained_intron,protein_coding
ENSMUSG00000091376	Aadacl2	ENSMUST00000169794.1	protein_coding
ENSMUSG00000078507	Aadacl3	ENSMUST00000105749.1	protein_coding
ENSMUSG00000057228	Aadat	ENSMUST00000211032.1,ENSMUST00000209338.1,ENSMUST00000079472.3	processed_transcript,protein_coding
ENSMUSG00000021482	Aaed1	ENSMUST00000021938.9	protein_coding	16.8352	21.3375	16.4722	20.867	17.6373	22.4417	21.2031	20.951
ENSMUSG00000037257	Aagab	ENSMUST00000213702.1,ENSMUST00000213880.1,ENSMUST00000041551.8	nonsense_mediated_decay,retained_intron,protein_coding	19.7513	17.7319	21.3571	20.867	19.6899	21.1691	18.8705	22.1894
ENSMUSG00000057230	Aak1	ENSMUST00000113668.7,ENSMUST00000203647.1,ENSMUST00000089519.12,ENSMUST00000204793.1,ENSMUST00000204139.1,ENSMUST00000204613.1,ENSMUST00000003710.9,ENSMUST00000156885.1,ENSMUST00000204414.2	processed_transcript,retained_intron,protein_coding	78.9151	83.8432	62.5945	67.3073	55.75	75.6128	77.8671	83.8041
ENSMUSG00000035642	Aamdc	ENSMUST00000135998.7,ENSMUST00000146605.7,ENSMUST00000126085.7,ENSMUST00000042627.15,ENSMUST00000140805.1,ENSMUST00000154779.7,ENSMUST00000072725.11,ENSMUST00000154853.7,ENSMUST00000138060.2,ENSMUST00000151840.1,ENSMUST00000136757.7,ENSMUST00000144858.7,ENSMUST00000205430.1,ENSMUST00000124552.2,ENSMUST00000178078.7	nonsense_mediated_decay,processed_transcript,retained_intron,protein_coding	20.8637	22.2524	29.7258	28.8339	32.1576	30.6673	23.1688	29.5858
ENSMUSG00000006299	Aamp	ENSMUST00000191258.1,ENSMUST00000006462.13,ENSMUST00000178235.7,ENSMUST00000187046.1,ENSMUST00000186833.1,ENSMUST00000190008.1	retained_intron,protein_coding	80.6588	83.1705	115.533	98.863	95.3326	90.4808	77.5788	87.653
ENSMUSG00000020804	Aanat	ENSMUST00000153476.7,ENSMUST00000142978.1,ENSMUST00000132601.1,ENSMUST00000123507.1,ENSMUST00000021160.9	nonsense_mediated_decay,processed_transcript,protein_coding	0	0	0	0	0.0760228	0	0	0.100404
ENSMUSG00000027628	Aar2	ENSMUST00000126250.1,ENSMUST00000109570.7,ENSMUST00000029158.3,ENSMUST00000150212.1,ENSMUST00000137928.1	processed_transcript,protein_coding	16.8052	20.5841	21.2814	21.4624	21.6158	20.6414	18.0318	22.0889
ENSMUSG00000068522	Aard	ENSMUST00000090025.4	protein_coding	0	0.0538146	0.227203	0.0567037	0.0506819	0.124159	0.157254	0.0334681
ENSMUSG00000031960	Aars	ENSMUST00000034441.7,ENSMUST00000142770.1,ENSMUST00000125268.1,ENSMUST00000128320.1,ENSMUST00000124285.1,ENSMUST00000145059.1,ENSMUST00000154546.7	retained_intron,protein_coding	60.8774	63.0439	63.2004	64.3304	71.4107	74.4954	67.3573	67.4048
ENSMUSG00000023938	Aars2	ENSMUST00000024733.7	protein_coding	29.2512	26.9611	30.4452	30.7334	29.0407	29.6119	24.7938	33.2338
ENSMUSG00000075528	Aarsd1	ENSMUST00000133240.7,ENSMUST00000070395.8,ENSMUST00000140123.1,ENSMUST00000125472.1,ENSMUST00000189049.1	processed_transcript,retained_intron,protein_coding	0.481006	0.215259	0.340805	0.255167	0.27875	0.248318	0.2883	0.334681
ENSMUSG00000055923	Aasdh	ENSMUST00000135954.1,ENSMUST00000134805.1,ENSMUST00000135697.7,ENSMUST00000120963.7,ENSMUST00000126741.7,ENSMUST00000123059.1,ENSMUST00000146570.7,ENSMUST00000145022.1,ENSMUST00000142450.1,ENSMUST00000069709.14,ENSMUST00000149602.1,ENSMUST00000154548.7,ENSMUST00000123682.7,ENSMUST00000201283.1,ENSMUST00000136080.7	nonsense_mediated_decay,processed_transcript,retained_intron,protein_coding	15.3922	17.0054	15.0333	13.8924	16.9277	17.3512	16.4069	16.9683
ENSMUSG00000025894	Aasdhppt	ENSMUST00000051589.8,ENSMUST00000212897.1,ENSMUST00000212066.1	nonsense_mediated_decay,protein_coding	15.4223	17.9203	16.245	19.7329	15.4073	18.2203	14.913	19.2776
ENSMUSG00000029695	Aass	ENSMUST00000138063.1,ENSMUST00000149864.1,ENSMUST00000152280.1,ENSMUST00000031707.13	processed_transcript,protein_coding	0.270566	0.645776	0.265071	0.368574	0.5575	0.651835	0.891108	0.435085
ENSMUSG00000018697	Aatf	ENSMUST00000018841.2,ENSMUST00000148434.1,ENSMUST00000141093.1,ENSMUST00000127042.7	processed_transcript,retained_intron,protein_coding	8.41761	8.79869	11.398	11.0572	8.97069	9.9948	8.41311	9.06986
ENSMUSG00000025375	Aatk	ENSMUST00000064307.9,ENSMUST00000132575.7,ENSMUST00000142959.1,ENSMUST00000134319.1,ENSMUST00000150730.7,ENSMUST00000103019.1,ENSMUST00000136386.7,ENSMUST00000128836.1,ENSMUST00000103020.7	processed_transcript,protein_coding	15.5425	12.8079	12.4583	10.8304	12.9999	8.59801	10.5885	8.33356
ENSMUSG00000057191	AB124611	ENSMUST00000076326.6,ENSMUST00000173769.2,ENSMUST00000086361.11	nonsense_mediated_decay,protein_coding	1.0522	0.753405	1.28749	1.41759	1.57114	0.931192	2.0181	0.870171
ENSMUSG00000057880	Abat	ENSMUST00000065987.13,ENSMUST00000140795.1,ENSMUST00000138987.7,ENSMUST00000128459.1,ENSMUST00000115838.7,ENSMUST00000144444.1,ENSMUST00000115839.8	processed_transcript,retained_intron,protein_coding	17.5868	27.1764	23.2505	20.4133	20.8809	24.3041	29.7997	34.3048
ENSMUSG00000015243	Abca1	ENSMUST00000149127.1,ENSMUST00000030010.3	processed_transcript,protein_coding	29.3715	30.4053	21.092	22.6531	24.4793	41.7485	31.8178	33.1334
ENSMUSG00000050296	Abca12	ENSMUST00000187097.6,ENSMUST00000188752.1,ENSMUST00000189102.1,ENSMUST00000191520.1,ENSMUST00000087268.6	retained_intron,protein_coding	6.55371	6.48466	6.02089	6.57763	6.18319	6.36315	6.99782	6.82749
ENSMUSG00000004668	Abca13	ENSMUST00000042740.12,ENSMUST00000151522.1,ENSMUST00000141233.1	processed_transcript,protein_coding	0.0300629	0.0269073	0	0	0	0.0310397	0	0
ENSMUSG00000062017	Abca14	ENSMUST00000084640.2,ENSMUST00000143257.7,ENSMUST00000207961.1,ENSMUST00000134268.1,ENSMUST00000130646.7	processed_transcript,retained_intron,protein_coding	0	0.0269073	0	0.113407	0.0253409	0	0.0262091	0.0334681
ENSMUSG00000054746	Abca15	ENSMUST00000121265.6,ENSMUST00000140459.7,ENSMUST00000207220.1,ENSMUST00000076272.4	retained_intron,protein_coding	0	0	0	0	0.0253409	0	0	0
ENSMUSG00000051900	Abca16	ENSMUST00000120490.7,ENSMUST00000153845.1,ENSMUST00000056042.5,ENSMUST00000144122.7	retained_intron,protein_coding
ENSMUSG00000035435	Abca17	ENSMUST00000039324.6,ENSMUST00000121226.7	protein_coding	0	0	0	0.0283519	0.0253409	0.0620795	0	0
ENSMUSG00000026944	Abca2	ENSMUST00000125520.7,ENSMUST00000102919.3,ENSMUST00000144560.1,ENSMUST00000149385.7,ENSMUST00000141065.1,ENSMUST00000143075.1,ENSMUST00000150550.1	processed_transcript,protein_coding	99.2376	93.476	89.4045	94.9221	73.5394	96.0059	86.9093	109.039
ENSMUSG00000024130	Abca3	ENSMUST00000155889.1,ENSMUST00000148557.7,ENSMUST00000133816.7,ENSMUST00000039013.14,ENSMUST00000117337.1,ENSMUST00000136295.1,ENSMUST00000149233.7,ENSMUST00000079594.11	processed_transcript,retained_intron,protein_coding	35.1435	33.4996	35.0272	28.8055	29.5729	29.643	32.6041	27.4104
ENSMUSG00000028125	Abca4	ENSMUST00000136624.1,ENSMUST00000137616.2,ENSMUST00000197728.1,ENSMUST00000140913.7,ENSMUST00000150738.2,ENSMUST00000013995.12,ENSMUST00000136358.2,ENSMUST00000144949.1,ENSMUST00000141135.4,ENSMUST00000132199.7	processed_transcript,retained_intron,protein_coding	3.42717	3.55177	4.43047	5.98224	4.07989	2.1107	3.98378	3.27987
ENSMUSG00000018800	Abca5	ENSMUST00000127318.7,ENSMUST00000124714.7,ENSMUST00000043961.11,ENSMUST00000148984.1,ENSMUST00000134721.1	processed_transcript,retained_intron,protein_coding	7.57585	8.71797	5.94515	7.48489	5.39762	6.7977	7.522	8.09928
ENSMUSG00000044749	Abca6	ENSMUST00000150988.1,ENSMUST00000044003.13	processed_transcript,protein_coding	13.4682	14.6914	7.27051	8.93084	10.4658	15.3647	13.1832	11.3792
ENSMUSG00000035722	Abca7	ENSMUST00000043866.7,ENSMUST00000171637.7,ENSMUST00000132517.7	protein_coding	33.0391	29.3559	30.7482	26.5657	30.4598	26.0113	28.1485	28.6822
ENSMUSG00000041828	Abca8a	ENSMUST00000146635.2,ENSMUST00000106664.9,ENSMUST00000129810.1,ENSMUST00000100287.8,ENSMUST00000154849.1,ENSMUST00000046223.13,ENSMUST00000141279.1,ENSMUST00000106662.1	processed_transcript,protein_coding	90.1887	82.6862	58.6563	60.5029	76.4536	77.4442	93.8547	72.1238
ENSMUSG00000020620	Abca8b	ENSMUST00000106669.2,ENSMUST00000020948.14	protein_coding	30.8445	21.6335	16.6994	19.1942	24.8088	30.0775	25.7111	21.9551
ENSMUSG00000041797	Abca9	ENSMUST00000126499.1,ENSMUST00000044850.3	processed_transcript,protein_coding	28.4094	22.1716	17.5325	20.1298	23.491	31.0087	28.961	21.9551
ENSMUSG00000031974	Abcb10	ENSMUST00000075578.6	protein_coding	41.3966	43.8858	40.2529	49.8142	38.797	47.1804	40.4144	52.0764
ENSMUSG00000027048	Abcb11	ENSMUST00000133663.1,ENSMUST00000102710.9,ENSMUST00000180142.1,ENSMUST00000102709.7	processed_transcript,protein_coding	0	0.0269073	0	0.0850556	0	0	0.0262091	0.0334681
ENSMUSG00000040584	Abcb1a	ENSMUST00000138138.1,ENSMUST00000047753.4,ENSMUST00000145232.1,ENSMUST00000126846.1	processed_transcript,retained_intron,protein_coding	25.4332	23.0058	18.2899	21.0087	19.4872	26.7873	20.2334	22.7583
ENSMUSG00000028970	Abcb1b	ENSMUST00000197961.1,ENSMUST00000196819.1,ENSMUST00000199955.4,ENSMUST00000199546.1,ENSMUST00000198650.1,ENSMUST00000196048.1,ENSMUST00000009058.9,ENSMUST00000199994.1,ENSMUST00000196580.4	nonsense_mediated_decay,processed_transcript,retained_intron,protein_coding	7.66604	9.22921	6.13449	6.91786	8.89467	8.10137	7.10266	7.865
ENSMUSG00000042476	Abcb4	ENSMUST00000197458.1,ENSMUST00000196067.1,ENSMUST00000003717.12,ENSMUST00000199954.1,ENSMUST00000197150.1	retained_intron,protein_coding	22.9981	34.0916	20.9027	25.2332	33.6274	38.2099	23.824	41.7682
ENSMUSG00000072791	Abcb5	ENSMUST00000100982.4,ENSMUST00000177311.7,ENSMUST00000035515.4	processed_transcript,retained_intron,protein_coding
ENSMUSG00000026198	Abcb6	ENSMUST00000161215.1,ENSMUST00000161103.1,ENSMUST00000160081.7,ENSMUST00000027396.14,ENSMUST00000160757.1,ENSMUST00000159219.7	retained_intron,protein_coding	0.781635	0.672683	0.643743	0.822204	0.988296	0.589755	0.5766	0.769766
ENSMUSG00000031333	Abcb7	ENSMUST00000140333.1,ENSMUST00000033695.5	retained_intron,protein_coding	32.0771	32.1004	23.8564	29.4009	23.415	37.3718	32.3158	39.4589
ENSMUSG00000028973	Abcb8	ENSMUST00000127816.1,ENSMUST00000115077.7,ENSMUST00000136459.1,ENSMUST00000151535.1,ENSMUST00000073076.11,ENSMUST00000138168.2,ENSMUST00000136414.1,ENSMUST00000115074.5,ENSMUST00000198166.1	processed_transcript,retained_intron,protein_coding	66.8599	76.5244	80.4678	97.0484	65.1769	80.2067	64.9723	85.3437
ENSMUSG00000029408	Abcb9	ENSMUST00000126970.2,ENSMUST00000141510.7,ENSMUST00000126856.7,ENSMUST00000148392.1,ENSMUST00000153433.7,ENSMUST00000031354.10	nonsense_mediated_decay,processed_transcript,retained_intron,protein_coding	24.3509	18.1624	25.106	22.8233	18.2962	19.7102	16.4331	21.1853
ENSMUSG00000023088	Abcc1	ENSMUST00000146032.1,ENSMUST00000100167.9,ENSMUST00000134776.7,ENSMUST00000144676.2,ENSMUST00000130671.7,ENSMUST00000147759.7,ENSMUST00000154748.7,ENSMUST00000144074.1,ENSMUST00000156089.1,ENSMUST00000134960.7,ENSMUST00000133454.7	nonsense_mediated_decay,processed_transcript,retained_intron,protein_coding	30.8145	29.7326	27.4537	30.0813	32.1323	34.9197	32.342	33.9701
ENSMUSG00000032842	Abcc10	ENSMUST00000047970.13,ENSMUST00000167360.7,ENSMUST00000165733.1,ENSMUST00000095261.9,ENSMUST00000171584.1,ENSMUST00000170168.1,ENSMUST00000168490.1	nonsense_mediated_decay,processed_transcript,retained_intron,protein_coding	10.8527	8.28746	9.39107	8.16534	9.47751	8.25657	9.48768	8.63477
ENSMUSG00000036872	Abcc12	ENSMUST00000152438.1,ENSMUST00000129898.7,ENSMUST00000080115.9,ENSMUST00000131806.7,ENSMUST00000156066.7,ENSMUST00000156610.7,ENSMUST00000131423.7	nonsense_mediated_decay,protein_coding	0.0300629	0	0.0378672	0	0	0.124159	0	0
ENSMUSG00000025194	Abcc2	ENSMUST00000143553.1,ENSMUST00000026208.5,ENSMUST00000146737.1,ENSMUST00000129943.1,ENSMUST00000099413.2	retained_intron,protein_coding	0	0	0	0	0.0760228	0	0	0
ENSMUSG00000020865	Abcc3	ENSMUST00000151124.7,ENSMUST00000140985.1,ENSMUST00000021231.7,ENSMUST00000126566.1,ENSMUST00000155253.1,ENSMUST00000178136.7	processed_transcript,protein_coding	1.80377	1.61444	0.984548	1.41759	2.73682	2.07966	2.54228	1.84075
ENSMUSG00000032849	Abcc4	ENSMUST00000036554.12,ENSMUST00000166646.1	protein_coding	19.1801	15.1219	16.2072	16.0472	18.7016	21.107	17.6387	21.0514
ENSMUSG00000022822	Abcc5	ENSMUST00000096199.4,ENSMUST00000127582.1,ENSMUST00000148003.7,ENSMUST00000134413.7,ENSMUST00000150340.1,ENSMUST00000134962.1,ENSMUST00000137985.1,ENSMUST00000131453.1,ENSMUST00000128978.1,ENSMUST00000079158.12,ENSMUST00000077867.9,ENSMUST00000115547.8	processed_transcript,retained_intron,protein_coding	52.2493	49.5902	43.926	44.6825	50.8086	56.8338	57.8696	51.5074
ENSMUSG00000030834	Abcc6	ENSMUST00000211220.1,ENSMUST00000211780.1,ENSMUST00000002850.7,ENSMUST00000210962.1,ENSMUST00000209985.1	processed_transcript,retained_intron,protein_coding	0.0601258	0	0	0.0283519	0	0	0.0524181	0
ENSMUSG00000040136	Abcc8	ENSMUST00000210986.1,ENSMUST00000033123.7,ENSMUST00000210637.1,ENSMUST00000210511.1,ENSMUST00000209432.1,ENSMUST00000210110.1,ENSMUST00000210655.1,ENSMUST00000210770.1	nonsense_mediated_decay,retained_intron,protein_coding	51.1671	64.2547	71.7584	52.3092	55.75	43.5798	82.611	41.5005
ENSMUSG00000030249	Abcc9	ENSMUST00000100827.4,ENSMUST00000073173.11,ENSMUST00000111771.7,ENSMUST00000204870.1,ENSMUST00000087527.10,ENSMUST00000205202.2	protein_coding	451.996	341.023	267.153	360.012	262.076	393.274	293.489	389.836
ENSMUSG00000031378	Abcd1	ENSMUST00000002084.13,ENSMUST00000114461.2	protein_coding	37.0676	45.6079	45.1377	44.3423	48.5025	46.7148	49.1682	44.9477
ENSMUSG00000055782	Abcd2	ENSMUST00000069511.6	protein_coding	3.42717	6.88827	1.89336	5.07498	4.25728	6.23899	5.87083	4.95328
ENSMUSG00000028127	Abcd3	ENSMUST00000199593.1,ENSMUST00000196340.1,ENSMUST00000197662.4,ENSMUST00000195965.1,ENSMUST00000197383.4,ENSMUST00000029770.7	nonsense_mediated_decay,processed_transcript,retained_intron,protein_coding	86.972	78.973	80.5057	101.415	73.6661	89.7049	76.2422	99.7015
ENSMUSG00000021240	Abcd4	ENSMUST00000021666.4	protein_coding	9.01887	8.55653	11.0951	7.93852	10.5165	8.10137	9.40906	6.76056
ENSMUSG00000058355	Abce1	ENSMUST00000209354.1,ENSMUST00000080536.7,ENSMUST00000211509.1,ENSMUST00000213842.1	retained_intron,protein_coding	49.3032	49.0251	40.783	45.93	42.9529	49.4773	46.1804	51.0054
ENSMUSG00000038762	Abcf1	ENSMUST00000173090.7,ENSMUST00000174834.1,ENSMUST00000173125.1,ENSMUST00000174128.7,ENSMUST00000172661.1,ENSMUST00000087205.6,ENSMUST00000043757.14,ENSMUST00000173111.1	nonsense_mediated_decay,retained_intron,protein_coding	87.1523	83.4665	103.378	99.4867	90.6192	91.8156	79.3086	95.8192
ENSMUSG00000028953	Abcf2	ENSMUST00000030795.9	protein_coding	45.5453	46.3075	54.4152	52.3943	49.2121	51.3397	44.3982	52.2437
ENSMUSG00000003234	Abcf3	ENSMUST00000152339.7,ENSMUST00000154660.1,ENSMUST00000003319.5,ENSMUST00000135861.7,ENSMUST00000148679.1	retained_intron,protein_coding	45.0943	45.581	55.1347	49.6441	42.6234	43.1763	41.0434	46.9892
ENSMUSG00000024030	Abcg1	ENSMUST00000024829.6,ENSMUST00000139013.1	retained_intron,protein_coding	6.16289	4.68187	5.52861	4.593	4.78944	5.18364	6.55227	4.78594
ENSMUSG00000029802	Abcg2	ENSMUST00000143447.2,ENSMUST00000114294.7,ENSMUST00000031822.12,ENSMUST00000147213.7,ENSMUST00000204948.1,ENSMUST00000203146.2,ENSMUST00000145685.1,ENSMUST00000145161.7,ENSMUST00000124542.1,ENSMUST00000143752.7,ENSMUST00000204924.1,ENSMUST00000148008.1,ENSMUST00000134426.1	nonsense_mediated_decay,processed_transcript,retained_intron,protein_coding	20.5029	21.5259	19.3123	15.2817	21.2357	19.555	17.0883	18.2401
ENSMUSG00000029299	Abcg3	ENSMUST00000031239.12,ENSMUST00000130644.1	protein_coding	0.571195	0.753405	0.605876	0.425278	0.608182	0.558715	0.366927	0.803235
ENSMUSG00000032131	Abcg4	ENSMUST00000161206.1,ENSMUST00000085979.10,ENSMUST00000162783.7,ENSMUST00000161408.1,ENSMUST00000159385.7,ENSMUST00000160323.7,ENSMUST00000160384.1,ENSMUST00000034648.15,ENSMUST00000161354.8,ENSMUST00000159997.1	nonsense_mediated_decay,processed_transcript,retained_intron,protein_coding	0.781635	0.861034	0.643743	0.481982	0.633523	0.248318	1.10078	0.267745
ENSMUSG00000040505	Abcg5	ENSMUST00000171544.7,ENSMUST00000163375.1,ENSMUST00000066175.9,ENSMUST00000172439.1	processed_transcript,retained_intron,protein_coding	0	0	0	0	0.0253409	0	0	0
ENSMUSG00000024254	Abcg8	ENSMUST00000170725.7,ENSMUST00000045714.14,ENSMUST00000171915.1	protein_coding
ENSMUSG00000006638	Abhd1	ENSMUST00000006814.8,ENSMUST00000202401.3,ENSMUST00000201214.1,ENSMUST00000201339.3,ENSMUST00000202013.3,ENSMUST00000201967.3,ENSMUST00000201125.3	processed_transcript,retained_intron	2.13447	3.55177	2.87791	4.19608	7.47557	4.78012	4.84868	3.44721
ENSMUSG00000033157	Abhd10	ENSMUST00000143731.1,ENSMUST00000155741.1,ENSMUST00000128348.1,ENSMUST00000138517.1,ENSMUST00000066983.12	processed_transcript,protein_coding	8.92868	10.7091	9.3532	11.1139	8.33717	10.6156	8.6752	12.5171
ENSMUSG00000040532	Abhd11	ENSMUST00000148831.2,ENSMUST00000123227.2,ENSMUST00000154469.7,ENSMUST00000201890.1,ENSMUST00000046999.11,ENSMUST00000111216.7,ENSMUST00000149778.1	nonsense_mediated_decay,protein_coding	33.1894	32.6117	43.5473	42.0175	36.9471	36.0371	28.2534	36.246
ENSMUSG00000032046	Abhd12	ENSMUST00000156641.7,ENSMUST00000138608.7,ENSMUST00000129228.1,ENSMUST00000145826.1,ENSMUST00000141899.7,ENSMUST00000056149.14,ENSMUST00000155119.7	nonsense_mediated_decay,processed_transcript,retained_intron,protein_coding	37.9995	41.7333	45.7436	49.6725	50.1244	52.4261	44.1099	48.8969
ENSMUSG00000090121	Abhd12b	ENSMUST00000161541.3,ENSMUST00000182512.7,ENSMUST00000182927.7,ENSMUST00000182782.7,ENSMUST00000169156.2,ENSMUST00000162570.7	nonsense_mediated_decay,retained_intron,protein_coding	0.0300629	0.0269073	0	0	0	0	0	0
ENSMUSG00000040396	Abhd13	ENSMUST00000139793.7,ENSMUST00000048216.5	protein_coding	14.9112	16.4942	12.269	15.1399	11.4794	13.5644	14.9654	13.6215
ENSMUSG00000042210	Abhd14a	ENSMUST00000171925.7,ENSMUST00000187001.1,ENSMUST00000171678.8,ENSMUST00000185334.6,ENSMUST00000187983.7,ENSMUST00000048685.12,ENSMUST00000190798.6,ENSMUST00000187798.1	retained_intron,protein_coding	10.3717	12.7541	14.0487	14.1192	15.9394	13.2229	13.288	12.4501
ENSMUSG00000042073	Abhd14b	ENSMUST00000186361.6,ENSMUST00000048527.14,ENSMUST00000185347.7,ENSMUST00000215475.1,ENSMUST00000213179.1,ENSMUST00000185527.2,ENSMUST00000217496.1,ENSMUST00000216130.1,ENSMUST00000190167.6,ENSMUST00000187106.6	protein_coding	16.8352	16.5749	21.395	16.1322	15.4833	12.1365	12.9473	12.7848
ENSMUSG00000000686	Abhd15	ENSMUST00000145676.1,ENSMUST00000147386.1,ENSMUST00000094004.4	protein_coding	1.89396	1.99114	1.36322	1.36089	1.52046	2.82462	1.93947	2.24236
ENSMUSG00000007036	Abhd16a	ENSMUST00000173579.1,ENSMUST00000007251.13,ENSMUST00000172584.1,ENSMUST00000173190.1,ENSMUST00000173846.7,ENSMUST00000173134.7,ENSMUST00000173247.1	nonsense_mediated_decay,processed_transcript,retained_intron,protein_coding	45.8159	53.142	54.6803	56.9873	54.0775	54.1333	46.2066	53.6828
ENSMUSG00000055882	Abhd16b	ENSMUST00000069649.8	protein_coding	0	0	0	0.0283519	0	0	0	0
ENSMUSG00000003346	Abhd17a	ENSMUST00000003436.11,ENSMUST00000189605.1,ENSMUST00000191440.6,ENSMUST00000187646.1	protein_coding	33.2496	37.6972	47.2962	45.7316	47.0581	41.2208	40.3095	38.3879
ENSMUSG00000047368	Abhd17b	ENSMUST00000052556.3	protein_coding	5.77208	6.40394	5.30141	6.57763	7.24751	6.48731	7.54821	5.38836
ENSMUSG00000038459	Abhd17c	ENSMUST00000208271.1,ENSMUST00000117085.1,ENSMUST00000131505.1	processed_transcript,retained_intron,protein_coding	21.7355	22.3869	25.3332	26.1971	25.3156	23.8696	27.3885	24.7329
ENSMUSG00000037818	Abhd18	ENSMUST00000205065.2,ENSMUST00000203650.2,ENSMUST00000204797.1,ENSMUST00000204464.1,ENSMUST00000203892.1,ENSMUST00000159774.6,ENSMUST00000203214.2,ENSMUST00000203472.2,ENSMUST00000108077.9,ENSMUST00000108078.8,ENSMUST00000204496.2	nonsense_mediated_decay,processed_transcript,retained_intron,protein_coding	31.7164	38.4237	29.7636	35.2414	36.719	39.9481	33.8883	48.4283
ENSMUSG00000039202	Abhd2	ENSMUST00000135333.2,ENSMUST00000037315.12	processed_transcript,protein_coding	61.5388	53.9492	43.623	48.9637	34.9198	35.2922	43.6381	31.4266
ENSMUSG00000002475	Abhd3	ENSMUST00000117726.7,ENSMUST00000144150.7,ENSMUST00000117828.7,ENSMUST00000002549.7	protein_coding	3.00629	3.41723	2.15843	2.32485	2.93955	3.47645	2.80437	3.07907
ENSMUSG00000040997	Abhd4	ENSMUST00000196699.1,ENSMUST00000199338.1,ENSMUST00000197802.1,ENSMUST00000197605.2,ENSMUST00000199068.4,ENSMUST00000041197.11,ENSMUST00000197807.1,ENSMUST00000180359.7	nonsense_mediated_decay,retained_intron,protein_coding	43.9219	44.6662	47.5612	41.3937	43.6624	45.0697	46.7308	41.1323
ENSMUSG00000032540	Abhd5	ENSMUST00000176005.1,ENSMUST00000156520.7,ENSMUST00000111497.4,ENSMUST00000216775.1,ENSMUST00000175973.1,ENSMUST00000035128.10,ENSMUST00000214061.1,ENSMUST00000154161.2	nonsense_mediated_decay,processed_transcript,retained_intron,protein_coding	34.873	38.9887	32.0735	37.5379	35.5787	42.5555	34.9367	42.8057
ENSMUSG00000025277	Abhd6	ENSMUST00000026313.3,ENSMUST00000166497.7	protein_coding	6.91447	6.32322	7.15691	9.18601	8.53989	7.94617	6.73573	6.79403
ENSMUSG00000007950	Abhd8	ENSMUST00000212503.1,ENSMUST00000212321.1,ENSMUST00000008094.9	retained_intron,protein_coding	17.4064	25.5081	30.1044	29.3158	27.799	22.3486	30.1666	22.8587
ENSMUSG00000058835	Abi1	ENSMUST00000149719.7,ENSMUST00000139038.7,ENSMUST00000078977.13,ENSMUST00000123948.7,ENSMUST00000178908.1,ENSMUST00000154162.1,ENSMUST00000148294.1,ENSMUST00000156344.7,ENSMUST00000140164.7,ENSMUST00000153931.7,ENSMUST00000135308.1,ENSMUST00000091394.12,ENSMUST00000114544.9,ENSMUST00000093171.12,ENSMUST00000126112.7	retained_intron,protein_coding	27.1769	24.3511	20.4104	22.0294	21.7425	21.6968	24.7676	19.5788
ENSMUSG00000026782	Abi2	ENSMUST00000187400.6,ENSMUST00000185788.6,ENSMUST00000189082.6,ENSMUST00000190158.1,ENSMUST00000187709.6,ENSMUST00000188594.6,ENSMUST00000052332.14,ENSMUST00000189649.1,ENSMUST00000188618.6,ENSMUST00000189980.6,ENSMUST00000186097.6,ENSMUST00000191493.1	retained_intron,protein_coding	14.0694	15.0681	12.0039	11.2557	11.2007	13.4402	15.1226	12.3163
ENSMUSG00000018381	Abi3	ENSMUST00000137645.1,ENSMUST00000131049.1,ENSMUST00000143492.1,ENSMUST00000059026.9	processed_transcript,protein_coding	14.0394	11.4356	14.844	11.9928	18.3975	14.7439	14.2839	14.2574
ENSMUSG00000035258	Abi3bp	ENSMUST00000096012.9,ENSMUST00000048471.13,ENSMUST00000096013.9,ENSMUST00000171000.1	protein_coding	13.3479	14.0187	8.36866	6.15236	9.30012	8.47385	15.542	7.0283
ENSMUSG00000026842	Abl1	ENSMUST00000028190.12,ENSMUST00000142554.7,ENSMUST00000146537.1,ENSMUST00000124089.1,ENSMUST00000123471.1,ENSMUST00000075759.12,ENSMUST00000124726.1,ENSMUST00000127714.1,ENSMUST00000135233.2,ENSMUST00000156736.3	nonsense_mediated_decay,processed_transcript,retained_intron,protein_coding	69.0244	63.9049	59.7923	60.5029	50.7832	64.5006	58.5249	57.0966
ENSMUSG00000026596	Abl2	ENSMUST00000190749.1,ENSMUST00000166172.8,ENSMUST00000027888.12,ENSMUST00000173929.7	protein_coding	28.7401	27.4455	22.1902	23.2202	20.9823	28.929	25.2655	27.6447
ENSMUSG00000025085	Ablim1	ENSMUST00000128212.1,ENSMUST00000099294.8,ENSMUST00000137389.7,ENSMUST00000111555.7,ENSMUST00000111558.7,ENSMUST00000104902.8,ENSMUST00000134430.7,ENSMUST00000111528.7,ENSMUST00000111526.7,ENSMUST00000127198.1,ENSMUST00000079360.11,ENSMUST00000150425.1,ENSMUST00000133369.1,ENSMUST00000111546.7,ENSMUST00000111544.7,ENSMUST00000156316.7,ENSMUST00000111550.7,ENSMUST00000111524.7,ENSMUST00000133782.7…	processed_transcript,retained_intron,protein_coding	479.383	416.391	381.664	472.002	359.917	511.845	407.001	547.906
ENSMUSG00000029095	Ablim2	ENSMUST00000153025.1,ENSMUST00000101280.9,ENSMUST00000129347.7,ENSMUST00000054598.11,ENSMUST00000125378.1,ENSMUST00000151636.7,ENSMUST00000130233.7,ENSMUST00000114206.8,ENSMUST00000135885.1,ENSMUST00000130209.1,ENSMUST00000153529.1,ENSMUST00000150146.1,ENSMUST00000114204.7,ENSMUST00000114205.7,ENSMUST00000114210.8,ENSMUST00000151322.7,ENSMUST00000114203.7	nonsense_mediated_decay,retained_intron,protein_coding	27.5376	34.6028	37.8672	29.0323	32.9939	24.211	37.8721	26.4398
ENSMUSG00000032735	Ablim3	ENSMUST00000166783.1,ENSMUST00000049378.14	protein_coding	91.8422	64.8736	68.9183	73.1478	59.2978	69.3738	56.9523	72.2242
ENSMUSG00000015787	Abo	ENSMUST00000114045.8,ENSMUST00000102900.1	protein_coding
ENSMUSG00000017631	Abr	ENSMUST00000137261.1,ENSMUST00000094012.10,ENSMUST00000065028.13,ENSMUST00000072740.12,ENSMUST00000108407.9,ENSMUST00000141442.7,ENSMUST00000176179.7,ENSMUST00000108408.8,ENSMUST00000130364.2,ENSMUST00000176024.1,ENSMUST00000151526.2,ENSMUST00000155035.7,ENSMUST00000131059.1	nonsense_mediated_decay,processed_transcript,retained_intron,protein_coding	38.6308	41.6794	34.4213	36.9708	35.7054	36.4717	43.9788	39.7266
ENSMUSG00000042895	Abra	ENSMUST00000054742.5	protein_coding	25.794	30.1362	25.4468	26.9059	35.9081	51.6812	25.2393	45.9517
ENSMUSG00000078453	Abracl	ENSMUST00000020002.8,ENSMUST00000220433.1,ENSMUST00000217718.1,ENSMUST00000220110.1,ENSMUST00000218994.1	processed_transcript,protein_coding	24.0203	22.6022	29.4228	26.6791	19.4872	15.0853	16.9835	12.6509
ENSMUSG00000036376	Abt1	ENSMUST00000041782.2	protein_coding	6.55371	7.3457	9.39107	9.01589	9.40148	9.00153	6.57848	7.6642
ENSMUSG00000030083	Abtb1	ENSMUST00000203514.2,ENSMUST00000205082.2,ENSMUST00000032169.7,ENSMUST00000203137.2,ENSMUST00000203864.2,ENSMUST00000204560.2,ENSMUST00000203120.2,ENSMUST00000204458.2,ENSMUST00000203460.1,ENSMUST00000204932.1,ENSMUST00000203272.2,ENSMUST00000204327.2	nonsense_mediated_decay,retained_intron,protein_coding	21.8557	21.6873	29.6879	28.8622	24.8848	21.7278	19.7092	22.4236
ENSMUSG00000032724	Abtb2	ENSMUST00000138580.1,ENSMUST00000131122.1,ENSMUST00000076212.3	processed_transcript,protein_coding	28.6499	35.3831	28.514	30.5917	30.4091	38.8928	35.854	40.8646
ENSMUSG00000036138	Acaa1a	ENSMUST00000175719.1,ENSMUST00000176351.7,ENSMUST00000176007.1,ENSMUST00000176397.7,ENSMUST00000175743.7,ENSMUST00000039784.11,ENSMUST00000176796.7,ENSMUST00000175859.1,ENSMUST00000177463.7,ENSMUST00000176546.1	nonsense_mediated_decay,retained_intron,protein_coding	53.6322	55.2407	70.8117	70.1142	66.3426	64.066	56.3495	55.624
ENSMUSG00000010651	Acaa1b	ENSMUST00000127952.1,ENSMUST00000010795.4	retained_intron,protein_coding	0.120252	0.349795	0.151469	0.0567037	0.329432	0.155199	0.366927	0.100404
ENSMUSG00000036880	Acaa2	ENSMUST00000041053.9	protein_coding	427.013	514.818	560.094	756.116	547.922	613.594	494.513	654.435
ENSMUSG00000020532	Acaca	ENSMUST00000137500.8,ENSMUST00000020843.12,ENSMUST00000133811.2,ENSMUST00000130012.8,ENSMUST00000183887.1,ENSMUST00000184534.1,ENSMUST00000183548.2,ENSMUST00000136463.8,ENSMUST00000103201.7	processed_transcript,retained_intron,protein_coding	15.8131	24.0282	13.2157	14.4311	12.8985	16.7615	27.2836	15.6965
ENSMUSG00000042010	Acacb	ENSMUST00000142489.1,ENSMUST00000143276.1,ENSMUST00000146841.1,ENSMUST00000031583.14,ENSMUST00000102582.7	retained_intron,protein_coding	412.012	456.267	376.324	467.125	367.798	469.476	423.905	530.637
ENSMUSG00000029456	Acad10	ENSMUST00000111770.1,ENSMUST00000137789.7,ENSMUST00000143187.1,ENSMUST00000133775.7,ENSMUST00000137231.1,ENSMUST00000031412.11	processed_transcript,retained_intron,protein_coding	7.03472	6.29631	6.13449	7.79676	6.20853	5.18364	5.81841	6.02426
ENSMUSG00000090150	Acad11	ENSMUST00000216220.1,ENSMUST00000189133.1,ENSMUST00000128714.1,ENSMUST00000189998.2,ENSMUST00000185819.1,ENSMUST00000047799.12,ENSMUST00000154431.1,ENSMUST00000120854.7	processed_transcript,retained_intron,protein_coding	154.433	125.603	134.845	155.482	124.779	175.188	129.263	180.159
ENSMUSG00000042647	Acad12	ENSMUST00000111776.5,ENSMUST00000197306.1,ENSMUST00000041252.12,ENSMUST00000197916.1,ENSMUST00000131338.1	nonsense_mediated_decay,processed_transcript,protein_coding	66.6795	76.2284	82.4369	75.7845	76.4789	79.3065	71.708	89.6276
ENSMUSG00000031969	Acad8	ENSMUST00000138102.1,ENSMUST00000132293.1,ENSMUST00000128923.7,ENSMUST00000129490.7,ENSMUST00000120367.7,ENSMUST00000151075.1,ENSMUST00000215693.1,ENSMUST00000060513.7	nonsense_mediated_decay,retained_intron,protein_coding	34.873	31.6161	33.0202	38.7287	36.4149	37.3408	30.1142	37.8859
ENSMUSG00000027710	Acad9	ENSMUST00000196395.4,ENSMUST00000195896.4,ENSMUST00000198050.1,ENSMUST00000197588.4,ENSMUST00000199193.1,ENSMUST00000197344.1,ENSMUST00000196535.1,ENSMUST00000011492.14,ENSMUST00000196648.1,ENSMUST00000198987.4	nonsense_mediated_decay,retained_intron,protein_coding	32.8888	34.6566	33.7018	36.8574	33.7541	36.8442	33.4166	38.1871
ENSMUSG00000026003	Acadl	ENSMUST00000027153.5,ENSMUST00000139208.1	processed_transcript,protein_coding	711.529	812.305	793.886	940.403	724.269	813.831	652.449	858.156
ENSMUSG00000062908	Acadm	ENSMUST00000196188.4,ENSMUST00000150070.1,ENSMUST00000135724.1,ENSMUST00000200250.4,ENSMUST00000199342.1,ENSMUST00000130713.1,ENSMUST00000196688.1,ENSMUST00000137161.1,ENSMUST00000072697.12,ENSMUST00000156310.1	nonsense_mediated_decay,retained_intron,protein_coding	879.52	944.043	945.772	1208.92	840.685	1024.03	777.885	1177.88
ENSMUSG00000029545	Acads	ENSMUST00000141142.1,ENSMUST00000131726.7,ENSMUST00000031524.10,ENSMUST00000153374.1	processed_transcript,retained_intron,protein_coding	175.086	167.041	216.411	236.653	171.964	191.019	145.827	213.158
ENSMUSG00000030861	Acadsb	ENSMUST00000156261.1,ENSMUST00000135633.8,ENSMUST00000133277.3,ENSMUST00000117518.1,ENSMUST00000015829.14,ENSMUST00000136612.2,ENSMUST00000151995.1	processed_transcript,retained_intron,protein_coding	89.9783	90.3817	89.7075	109.949	90.011	102.059	97.6288	113.992
ENSMUSG00000018574	Acadvl	ENSMUST00000134516.1,ENSMUST00000137187.7,ENSMUST00000018718.7,ENSMUST00000145478.1,ENSMUST00000146129.1,ENSMUST00000156733.7,ENSMUST00000102574.9	retained_intron,protein_coding	684.232	738.202	948.574	1093.93	751.891	823.64	633.735	914.349
ENSMUSG00000030607	Acan	ENSMUST00000206779.1,ENSMUST00000032835.6	protein_coding	0.270566	0.080722	0.0378672	0.113407	0.177386	0.248318	0.366927	0.0669362
ENSMUSG00000001588	Acap1	ENSMUST00000001631.6,ENSMUST00000108622.7,ENSMUST00000127238.1,ENSMUST00000148037.1	processed_transcript,protein_coding	2.19459	1.04939	2.0827	2.09804	2.35671	0.838073	0.760063	1.80728
ENSMUSG00000049076	Acap2	ENSMUST00000058033.7	protein_coding	29.1911	22.9519	19.2365	19.5061	19.8926	22.1003	22.5922	18.5079
ENSMUSG00000029033	Acap3	ENSMUST00000079031.5,ENSMUST00000126582.7,ENSMUST00000131168.7,ENSMUST00000145654.7,ENSMUST00000105584.9,ENSMUST00000131372.1,ENSMUST00000140902.1,ENSMUST00000140855.1,ENSMUST00000137726.7	processed_transcript,retained_intron,protein_coding	22.1564	16.7364	21.3192	19.1942	16.8264	15.2405	16.8	17.4034
ENSMUSG00000032047	Acat1	ENSMUST00000167130.1,ENSMUST00000169317.1,ENSMUST00000034547.5	processed_transcript,retained_intron,protein_coding	384.805	420.508	414.873	506.875	379.354	451.783	343.391	483.313
ENSMUSG00000023832	Acat2	ENSMUST00000159697.1,ENSMUST00000159358.1,ENSMUST00000007005.13	processed_transcript,protein_coding	2.55535	2.79836	3.02938	2.72178	3.42103	2.60734	3.77411	2.57704
ENSMUSG00000062480	Acat3	ENSMUST00000160378.1,ENSMUST00000160921.1,ENSMUST00000043923.11	retained_intron,protein_coding	0.390818	0.295981	0.416539	0.567037	0.405455	0.434556	0.786272	0.200809
ENSMUSG00000026499	Acbd3	ENSMUST00000192420.1,ENSMUST00000027780.5	retained_intron,protein_coding	27.5076	27.3378	22.7203	24.6945	21.7932	24.3662	26.8643	24.2644
ENSMUSG00000056938	Acbd4	ENSMUST00000161013.1,ENSMUST00000130749.8,ENSMUST00000142630.1,ENSMUST00000129870.7,ENSMUST00000107040.9,ENSMUST00000024492.14,ENSMUST00000134884.7,ENSMUST00000150780.1,ENSMUST00000147701.1,ENSMUST00000162338.1,ENSMUST00000124965.1,ENSMUST00000140372.7,ENSMUST00000092559.12,ENSMUST00000139374.7,ENSMUST00000146176.7,ENSMUST00000152971.1	nonsense_mediated_decay,processed_transcript,retained_intron,protein_coding	20.2323	24.109	29.082	17.323	19.918	14.9301	18.6346	15.3619
ENSMUSG00000026781	Acbd5	ENSMUST00000114523.8,ENSMUST00000114529.8,ENSMUST00000155602.1,ENSMUST00000144088.1,ENSMUST00000114526.7,ENSMUST00000028121.13	protein_coding	18.3985	18.3239	13.8594	16.7843	16.0661	18.6549	17.298	19.2107
ENSMUSG00000033701	Acbd6	ENSMUST00000194476.1,ENSMUST00000035560.8,ENSMUST00000080138.12,ENSMUST00000192730.1,ENSMUST00000159339.1,ENSMUST00000097529.4	nonsense_mediated_decay,processed_transcript,retained_intron,protein_coding	32.7084	39.9305	48.2428	46.3837	44.7774	40.3206	34.0718	39.9609
ENSMUSG00000026644	Acbd7	ENSMUST00000115089.1	protein_coding	0.270566	0.188351	0.227203	0.0850556	0.304091	0.248318	0.262091	0.0334681
ENSMUSG00000040272	Accs	ENSMUST00000149073.7,ENSMUST00000041593.14,ENSMUST00000140018.1,ENSMUST00000130077.1,ENSMUST00000068513.10,ENSMUST00000148268.1,ENSMUST00000111246.7,ENSMUST00000146045.7,ENSMUST00000146436.7,ENSMUST00000150666.7,ENSMUST00000141413.1,ENSMUST00000128719.1	nonsense_mediated_decay,processed_transcript,retained_intron,protein_coding	6.52365	6.72683	6.7025	6.97456	6.61398	6.02171	6.68331	7.49686
ENSMUSG00000075023	Accsl	ENSMUST00000151579.1,ENSMUST00000143033.7,ENSMUST00000132722.1,ENSMUST00000128995.1,ENSMUST00000099690.3,ENSMUST00000129248.1,ENSMUST00000133562.1,ENSMUST00000141561.7	processed_transcript,protein_coding	0	0	0	0.0283519	0	0.0310397	0.104836	0
ENSMUSG00000038000	Acd	ENSMUST00000212687.1,ENSMUST00000212650.1,ENSMUST00000211870.1,ENSMUST00000042608.7,ENSMUST00000212642.1	nonsense_mediated_decay,retained_intron,protein_coding	10.6122	12.2966	16.4344	12.3331	13.8868	10.7708	11.0864	10.2747
ENSMUSG00000020681	Ace	ENSMUST00000001963.13,ENSMUST00000151657.1,ENSMUST00000001964.7,ENSMUST00000132280.7	processed_transcript,protein_coding	129.451	96.8933	98.9471	78.7898	105.038	106.466	98.8344	83.9045
ENSMUSG00000015405	Ace2	ENSMUST00000073973.10,ENSMUST00000131543.1,ENSMUST00000112271.9	protein_coding	3.63761	3.28269	2.27203	3.09035	2.15398	2.32798	1.62496	1.60647
ENSMUSG00000101605	Ace3	ENSMUST00000190995.1	protein_coding	0	0	0	0.0283519	0	0	0	0
ENSMUSG00000045019	Acer1	ENSMUST00000056113.4	protein_coding
ENSMUSG00000038007	Acer2	ENSMUST00000084433.4,ENSMUST00000128712.1,ENSMUST00000135874.1,ENSMUST00000045224.13	processed_transcript,protein_coding	22.3668	33.9032	25.5225	16.4157	17.8147	19.7413	22.9854	15.0272
ENSMUSG00000030760	Acer3	ENSMUST00000137899.1,ENSMUST00000120520.7,ENSMUST00000206182.1,ENSMUST00000151258.7,ENSMUST00000033020.13	nonsense_mediated_decay,retained_intron,protein_coding	8.83849	9.71354	7.91425	8.39215	7.75432	6.54939	7.78409	9.80615
ENSMUSG00000023328	Ache	ENSMUST00000196208.4,ENSMUST00000138591.7,ENSMUST00000085934.3,ENSMUST00000150983.1,ENSMUST00000024099.10,ENSMUST00000125195.7,ENSMUST00000141123.7,ENSMUST00000132191.7,ENSMUST00000137126.1	retained_intron,protein_coding	5.11069	6.43085	6.39956	2.97695	5.98046	2.51422	7.31233	3.54762
ENSMUSG00000022185	Acin1	ENSMUST00000124271.7,ENSMUST00000141993.1,ENSMUST00000151487.7,ENSMUST00000137763.1,ENSMUST00000133706.1,ENSMUST00000152773.1,ENSMUST00000132242.1,ENSMUST00000150371.7,ENSMUST00000149713.1,ENSMUST00000167495.7,ENSMUST00000138321.1,ENSMUST00000170299.1,ENSMUST00000022794.13,ENSMUST00000136909.7,ENSMUST00000022793.14,ENSMUST00000129700.2,ENSMUST00000123875.1,ENSMUST00000125767.7,ENSMUST00000147714.…	processed_transcript,retained_intron,protein_coding	99.7788	95.6017	96.8265	96.85	96.4729	94.7023	97.8909	101.509
ENSMUSG00000037872	Ackr1	ENSMUST00000194046.1,ENSMUST00000194298.1,ENSMUST00000038227.5	processed_transcript,protein_coding	0.360755	0.322888	0.530141	0.226815	0.27875	0.0310397	0.235882	0.0669362
ENSMUSG00000044534	Ackr2	ENSMUST00000216326.1,ENSMUST00000214340.1,ENSMUST00000215664.1,ENSMUST00000050327.4	protein_coding	2.70566	1.29155	1.32535	0.90726	1.84989	1.70719	2.41123	1.07098
ENSMUSG00000044337	Ackr3	ENSMUST00000159654.1,ENSMUST00000065587.4	protein_coding	70.6178	65.1695	65.7375	66.0599	86.2859	99.1099	73.2543	91.9369
ENSMUSG00000079355	Ackr4	ENSMUST00000219146.1,ENSMUST00000050139.4,ENSMUST00000188000.1,ENSMUST00000076147.5	processed_transcript,protein_coding	4.5395	3.01362	3.48378	2.12639	3.59841	3.13501	3.4596	2.87826
ENSMUSG00000020917	Acly	ENSMUST00000107389.7,ENSMUST00000152969.1,ENSMUST00000154151.1,ENSMUST00000007131.15,ENSMUST00000154888.1,ENSMUST00000165111.7,ENSMUST00000107385.1	processed_transcript,protein_coding	46.1466	47.8412	35.5573	39.6926	38.2648	39.2342	44.7127	36.3129
ENSMUSG00000026348	Acmsd	ENSMUST00000038006.7,ENSMUST00000186537.1	processed_transcript,protein_coding	0.0300629	0	0.113602	0.0850556	0.354773	0.0310397	0.104836	0.167341
ENSMUSG00000070985	Acnat1	ENSMUST00000150392.1,ENSMUST00000107697.1,ENSMUST00000095086.2,ENSMUST00000135976.1	processed_transcript,protein_coding
ENSMUSG00000060317	Acnat2	ENSMUST00000139564.1,ENSMUST00000107698.7,ENSMUST00000081541.8,ENSMUST00000125123.1	processed_transcript,protein_coding
ENSMUSG00000028405	Aco1	ENSMUST00000135787.1,ENSMUST00000152911.1,ENSMUST00000102973.3,ENSMUST00000142360.1	processed_transcript,protein_coding	32.4679	34.1723	33.5504	35.3548	27.875	33.4298	31.2936	33.4681
ENSMUSG00000022477	Aco2	ENSMUST00000144324.1,ENSMUST00000126352.7,ENSMUST00000135198.1,ENSMUST00000155704.1,ENSMUST00000157003.7,ENSMUST00000023116.6	processed_transcript,retained_intron,protein_coding	1830.95	2213.96	2072.59	2451.36	1912.81	2262.58	1884.25	2255.45
ENSMUSG00000022126	Acod1	ENSMUST00000022722.6	protein_coding	0	0.0269073	0.227203	0	0.126705	0.186238	0.0786272	0.100404
ENSMUSG00000072949	Acot1	ENSMUST00000168120.1	protein_coding	8.38755	6.40394	10.3756	19.0241	13.6588	15.613	11.4534	12.4501
ENSMUSG00000047565	Acot10	ENSMUST00000052910.4	protein_coding	0.0901887	0.134537	0.0378672	0	0	0.0310397	0	0
ENSMUSG00000034853	Acot11	ENSMUST00000145061.7,ENSMUST00000102762.9,ENSMUST00000156567.1,ENSMUST00000144809.1,ENSMUST00000065253.12,ENSMUST00000148688.1,ENSMUST00000140541.7	nonsense_mediated_decay,processed_transcript,protein_coding	19.9317	21.0415	21.6979	23.0217	20.1967	24.0868	23.9027	25.8374
ENSMUSG00000021620	Acot12	ENSMUST00000159214.1,ENSMUST00000161337.1,ENSMUST00000022120.4	processed_transcript,retained_intron,protein_coding	0.120252	0	0.0378672	0.141759	0	0.0310397	0	0
ENSMUSG00000006717	Acot13	ENSMUST00000006900.6	protein_coding	197.152	186.387	229.4	229.905	251.99	221.593	152.301	213.493
ENSMUSG00000021226	Acot2	ENSMUST00000021649.7	protein_coding	75.6984	62.9362	60.8526	87.749	74.1729	95.1989	62.1155	93.878
ENSMUSG00000021228	Acot3	ENSMUST00000021653.6,ENSMUST00000120927.7	protein_coding	0.450943	0.538146	0.68161	1.16243	1.14034	1.17951	1.10078	0.970575
ENSMUSG00000052392	Acot4	ENSMUST00000021652.3,ENSMUST00000128162.1	retained_intron,protein_coding	0.841761	0.645776	0.795212	1.10572	0.354773	0.838073	0.5766	1.07098
ENSMUSG00000042540	Acot5	ENSMUST00000046422.10,ENSMUST00000072505.4	protein_coding
ENSMUSG00000043487	Acot6	ENSMUST00000056822.3	protein_coding	3.30692	3.09434	4.05179	4.5363	4.68807	3.44541	4.79626	2.64398
ENSMUSG00000028937	Acot7	ENSMUST00000075363.9,ENSMUST00000030779.9,ENSMUST00000124548.7,ENSMUST00000144733.1,ENSMUST00000105652.2,ENSMUST00000167926.7	processed_transcript,protein_coding	57.4803	58.0391	82.1719	76.7202	63.6057	58.7582	43.6905	60.8115
ENSMUSG00000017307	Acot8	ENSMUST00000103094.10,ENSMUST00000134611.2,ENSMUST00000136767.2,ENSMUST00000133053.1,ENSMUST00000017451.6	nonsense_mediated_decay,retained_intron,protein_coding	6.46352	5.43528	6.96757	6.80445	6.76603	7.4185	5.45149	6.99483
ENSMUSG00000025287	Acot9	ENSMUST00000126200.1,ENSMUST00000131332.7,ENSMUST00000026324.9,ENSMUST00000134662.1	nonsense_mediated_decay,processed_transcript,retained_intron,protein_coding	15.0314	16.3866	14.2002	14.2326	15.7621	16.9787	12.4755	15.9978
ENSMUSG00000020777	Acox1	ENSMUST00000072948.10,ENSMUST00000148601.1,ENSMUST00000124684.1,ENSMUST00000128793.1,ENSMUST00000150549.7,ENSMUST00000066587.11,ENSMUST00000130229.7	processed_transcript,protein_coding	253.28	215.232	238.336	238.383	221.961	279.109	222.305	315.504
ENSMUSG00000021751	Acox2	ENSMUST00000170534.1,ENSMUST00000171567.1,ENSMUST00000164412.1,ENSMUST00000116361.2,ENSMUST00000171175.1,ENSMUST00000164598.7,ENSMUST00000022271.13,ENSMUST00000165169.1	processed_transcript,retained_intron,protein_coding	0.691447	0.161444	0.795212	0.396926	0.658864	0.620795	0.419345	0.435085
ENSMUSG00000029098	Acox3	ENSMUST00000201659.1,ENSMUST00000127641.1,ENSMUST00000154796.1,ENSMUST00000202266.3,ENSMUST00000068947.13,ENSMUST00000201106.1,ENSMUST00000114237.7,ENSMUST00000068563.11,ENSMUST00000156125.7,ENSMUST00000114238.4	retained_intron,protein_coding	38.8413	33.2844	34.5349	33.8238	31.5748	33.8644	30.0618	35.5431
ENSMUSG00000027380	Acoxl	ENSMUST00000028859.7,ENSMUST00000110344.1,ENSMUST00000126410.1	processed_transcript,protein_coding	0	0.0269073	0	0.113407	0.0506819	0	0	0
ENSMUSG00000044573	Acp1	ENSMUST00000074038.6,ENSMUST00000062740.14,ENSMUST00000218615.1,ENSMUST00000219697.1,ENSMUST00000218696.1	nonsense_mediated_decay,retained_intron,protein_coding	12.6865	10.44	12.4583	10.0366	19.4112	17.7547	16.5903	19.2107
ENSMUSG00000002103	Acp2	ENSMUST00000127643.1,ENSMUST00000002172.13,ENSMUST00000150403.7,ENSMUST00000155418.1,ENSMUST00000124131.1	processed_transcript,retained_intron,protein_coding	26.9364	27.7414	23.5913	26.2538	28.0017	28.4014	31.3723	26.741
ENSMUSG00000001348	Acp5	ENSMUST00000165735.8,ENSMUST00000115315.2,ENSMUST00000217643.1,ENSMUST00000069330.13,ENSMUST00000216684.1,ENSMUST00000213815.1	processed_transcript,protein_coding	0.541132	0.995571	0.908813	1.33254	1.01364	0.496636	2.28019	0.53549
ENSMUSG00000028093	Acp6	ENSMUST00000149900.1,ENSMUST00000199346.1,ENSMUST00000090759.4,ENSMUST00000126438.1,ENSMUST00000198329.1,ENSMUST00000133965.7,ENSMUST00000146143.1,ENSMUST00000143234.1,ENSMUST00000139898.1	retained_intron,protein_coding	22.457	27.015	25.8254	24.014	23.0096	24.3662	24.7152	26.9084
ENSMUSG00000037469	Acp7	ENSMUST00000159418.7,ENSMUST00000159095.1,ENSMUST00000159560.1,ENSMUST00000162880.1,ENSMUST00000040112.3	protein_coding
ENSMUSG00000032561	Acpp	ENSMUST00000112590.2,ENSMUST00000131084.1,ENSMUST00000062723.13,ENSMUST00000215852.1,ENSMUST00000128635.7,ENSMUST00000125800.1	retained_intron,protein_coding	0.0300629	0.0538146	0.151469	0.0567037	0.152046	0	0.157254	0.0669362
ENSMUSG00000012777	Acpt	ENSMUST00000107945.7,ENSMUST00000012921.8,ENSMUST00000118216.7	protein_coding	0.0300629	0.0269073	0	0	0	0	0.0262091	0.0669362
ENSMUSG00000022622	Acr	ENSMUST00000023295.2	protein_coding	1.14239	0.457424	0.568008	0.737149	1.87523	0.931192	0.995945	0.903639
ENSMUSG00000072770	Acrbp	ENSMUST00000124159.1,ENSMUST00000112412.1,ENSMUST00000032481.7,ENSMUST00000136100.1,ENSMUST00000112413.7,ENSMUST00000088294.11,ENSMUST00000112414.7	processed_transcript,retained_intron,protein_coding	2.61547	3.01362	3.52165	2.72178	2.71148	2.07966	2.56849	2.51011
ENSMUSG00000032110	Acrv1	ENSMUST00000034620.4,ENSMUST00000184160.1	retained_intron,protein_coding	0	0	0	0	0	0	0	0.0334681
ENSMUSG00000032281	Acsbg1	ENSMUST00000034822.11,ENSMUST00000128163.7,ENSMUST00000138315.1,ENSMUST00000132914.1,ENSMUST00000128624.1	retained_intron,protein_coding	1.08226	1.85661	1.24962	0.90726	0.506819	0.248318	0.524181	0.100404
ENSMUSG00000024207	Acsbg2	ENSMUST00000043062.4	protein_coding
ENSMUSG00000076435	Acsf2	ENSMUST00000155122.1,ENSMUST00000131808.1,ENSMUST00000103164.3,ENSMUST00000144615.1	processed_transcript,protein_coding	49.4835	45.3927	47.2583	50.3246	47.6156	56.244	42.7208	56.9292
ENSMUSG00000015016	Acsf3	ENSMUST00000212781.1,ENSMUST00000212903.1,ENSMUST00000212790.1,ENSMUST00000015160.5	processed_transcript,protein_coding	26.9664	24.9162	29.65	33.0016	28.0777	30.8845	23.9813	30.0544
ENSMUSG00000018796	Acsl1	ENSMUST00000211289.1,ENSMUST00000110371.7,ENSMUST00000133161.1,ENSMUST00000128746.2,ENSMUST00000034046.12,ENSMUST00000152423.1,ENSMUST00000130563.1,ENSMUST00000210929.1,ENSMUST00000135955.7,ENSMUST00000110372.8,ENSMUST00000211644.1	processed_transcript,retained_intron,protein_coding	639.678	692.648	571.379	828.385	640.34	911.917	710.318	935.969
ENSMUSG00000032883	Acsl3	ENSMUST00000154777.1,ENSMUST00000134566.7,ENSMUST00000132997.1,ENSMUST00000148608.1,ENSMUST00000135642.1,ENSMUST00000035779.14,ENSMUST00000142704.7	retained_intron,protein_coding	6.76415	7.61477	5.18781	6.80445	6.28455	5.33884	5.71358	5.28796
ENSMUSG00000031278	Acsl4	ENSMUST00000112903.7,ENSMUST00000112907.7,ENSMUST00000140520.1,ENSMUST00000033634.4,ENSMUST00000112904.7	processed_transcript,protein_coding	14.1897	13.5613	11.0951	11.8511	12.4931	11.2674	13.0521	12.584
ENSMUSG00000024981	Acsl5	ENSMUST00000043150.4	protein_coding	20.1421	19.3733	16.7373	16.5858	20.4755	18.3445	20.1286	14.2574
ENSMUSG00000020333	Acsl6	ENSMUST00000156252.2,ENSMUST00000093106.11,ENSMUST00000064690.9,ENSMUST00000127731.1,ENSMUST00000108899.7,ENSMUST00000101213.8,ENSMUST00000138515.7,ENSMUST00000108904.9,ENSMUST00000094194.9,ENSMUST00000000145.11,ENSMUST00000108905.9,ENSMUST00000101211.8,ENSMUST00000149403.7,ENSMUST00000072178.10,ENSMUST00000139484.1	processed_transcript,protein_coding	12.2957	21.5259	11.8903	18.1452	19.8926	20.9208	25.0821	24.097
ENSMUSG00000033533	Acsm1	ENSMUST00000047929.12,ENSMUST00000126367.7,ENSMUST00000135683.2	protein_coding
ENSMUSG00000030945	Acsm2	ENSMUST00000129766.8,ENSMUST00000208019.1,ENSMUST00000084647.12,ENSMUST00000123638.1,ENSMUST00000129658.1,ENSMUST00000167935.9,ENSMUST00000209069.1,ENSMUST00000207977.1,ENSMUST00000098084.10,ENSMUST00000130583.1	nonsense_mediated_decay,processed_transcript,retained_intron,protein_coding
ENSMUSG00000030935	Acsm3	ENSMUST00000149766.1,ENSMUST00000149598.1,ENSMUST00000106529.7,ENSMUST00000154828.1,ENSMUST00000106526.1,ENSMUST00000106527.7,ENSMUST00000106528.7,ENSMUST00000063770.9	retained_intron,protein_coding	0.0300629	0.672683	0.0757344	0.0850556	0.0506819	0	1.1532	0
ENSMUSG00000047026	Acsm4	ENSMUST00000047045.9	protein_coding
ENSMUSG00000030972	Acsm5	ENSMUST00000207387.1,ENSMUST00000207440.1,ENSMUST00000207307.1,ENSMUST00000207813.1,ENSMUST00000066465.2,ENSMUST00000207796.1,ENSMUST00000207381.1	nonsense_mediated_decay,protein_coding	7.09484	7.04972	8.86093	12.4465	4.48534	6.33211	4.95351	10.5759
ENSMUSG00000027452	Acss1	ENSMUST00000154328.7,ENSMUST00000141500.1,ENSMUST00000141785.1,ENSMUST00000147135.1,ENSMUST00000028944.3	processed_transcript,retained_intron,protein_coding	323.056	325.04	312.632	413.342	253.105	308.908	270.216	358.376
ENSMUSG00000027605	Acss2	ENSMUST00000151781.1,ENSMUST00000143169.1,ENSMUST00000133654.2,ENSMUST00000029135.14,ENSMUST00000153975.7,ENSMUST00000065973.8,ENSMUST00000131054.1,ENSMUST00000149788.1,ENSMUST00000148870.1,ENSMUST00000103142.11	nonsense_mediated_decay,processed_transcript,retained_intron,protein_coding	29.4917	33.5265	31.4677	32.2361	33.5767	36.5959	36.2996	34.8738
ENSMUSG00000035948	Acss3	ENSMUST00000165067.8,ENSMUST00000065567.5,ENSMUST00000044668.4	processed_transcript,protein_coding	1.53321	2.17949	1.06028	1.84287	1.41909	1.61407	2.90921	1.43913
ENSMUSG00000031972	Acta1	ENSMUST00000034453.5,ENSMUST00000212584.1	protein_coding	392.802	628.474	285.746	121.318	452.184	507.872	271.762	531.172
ENSMUSG00000035783	Acta2	ENSMUST00000039631.8	protein_coding	357.538	150.627	334.973	201.695	107.724	107.522	124.048	78.8174
ENSMUSG00000029580	Actb	ENSMUST00000164765.1,ENSMUST00000167721.7,ENSMUST00000163829.1,ENSMUST00000100497.10,ENSMUST00000171419.7,ENSMUST00000106216.2,ENSMUST00000167386.7,ENSMUST00000165629.1,ENSMUST00000196997.1	processed_transcript,retained_intron,protein_coding	790.564	603.316	740.872	616.653	735.698	543.32	572.852	548.375
ENSMUSG00000055194	Actbl2	ENSMUST00000054716.3	protein_coding
ENSMUSG00000068614	Actc1	ENSMUST00000149125.1,ENSMUST00000090269.6	protein_coding	6232.82	6113.48	6377.33	6749.47	8460.42	10582.1	7570.73	9418.96
ENSMUSG00000062825	Actg1	ENSMUST00000062147.13,ENSMUST00000128055.1,ENSMUST00000131103.8,ENSMUST00000089616.5,ENSMUST00000141406.7,ENSMUST00000156343.1,ENSMUST00000106215.10,ENSMUST00000071555.12,ENSMUST00000144868.1	nonsense_mediated_decay,retained_intron,protein_coding	260.916	216.685	237.314	202.404	198.09	153.523	165.353	183.271
ENSMUSG00000059430	Actg2	ENSMUST00000075161.11,ENSMUST00000141904.7,ENSMUST00000121731.7,ENSMUST00000152029.1,ENSMUST00000205926.1,ENSMUST00000124933.1	processed_transcript,protein_coding	1.59333	1.58753	1.06028	0.368574	1.19102	0.993272	1.07457	0.870171
ENSMUSG00000074978	Actg-ps1	ENSMUST00000099636.4	processed_pseudogene	0.0601258	0.107629	0	0.0850556	0.126705	0.0310397	0.0262091	0.0334681
ENSMUSG00000078129	Actl10	ENSMUST00000104928.1	protein_coding	0	0	0.0757344	0	0	0.0310397	0	0
ENSMUSG00000066368	Actl11	ENSMUST00000085073.1	protein_coding
ENSMUSG00000027671	Actl6a	ENSMUST00000135400.1,ENSMUST00000193231.5,ENSMUST00000193615.1,ENSMUST00000126144.2,ENSMUST00000194226.1,ENSMUST00000194781.5,ENSMUST00000153779.1,ENSMUST00000029214.13	nonsense_mediated_decay,retained_intron,protein_coding	16.5346	14.9336	15.1848	16.1606	15.8381	16.5752	14.2839	14.0901
ENSMUSG00000029712	Actl6b	ENSMUST00000125489.1,ENSMUST00000136565.7,ENSMUST00000198601.1,ENSMUST00000149292.7,ENSMUST00000139395.7,ENSMUST00000145500.1,ENSMUST00000031725.9,ENSMUST00000136088.7,ENSMUST00000196154.1	nonsense_mediated_decay,retained_intron,protein_coding	0	0.0269073	0	0	0	0	0	0
ENSMUSG00000070979	Actl7a	ENSMUST00000095079.5	protein_coding
ENSMUSG00000070980	Actl7b	ENSMUST00000095080.4	protein_coding	0.0901887	0	0	0.0283519	0.0760228	0.0310397	0.104836	0
ENSMUSG00000092519	Actl9	ENSMUST00000174088.2	protein_coding	0	0	0.0378672	0.0567037	0.0253409	0.0620795	0	0.0334681
ENSMUSG00000015143	Actn1	ENSMUST00000217984.1,ENSMUST00000021554.15,ENSMUST00000218874.1,ENSMUST00000219382.1,ENSMUST00000219634.1,ENSMUST00000220351.1,ENSMUST00000167327.1	processed_transcript,retained_intron,protein_coding	45.8159	34.4683	34.6106	29.6844	31.068	34.9507	36.9286	27.6112
ENSMUSG00000052374	Actn2	ENSMUST00000064204.13,ENSMUST00000110616.1,ENSMUST00000168193.7	protein_coding	1656.23	1943.33	1723.56	1835.61	1614.72	2009.98	1523.06	1916.22
ENSMUSG00000006457	Actn3	ENSMUST00000138811.1,ENSMUST00000006626.3	processed_transcript,protein_coding	0.0901887	0.618868	0.568008	0.425278	0.329432	0.341437	0.786272	0.0669362
ENSMUSG00000054808	Actn4	ENSMUST00000150493.1,ENSMUST00000143584.1,ENSMUST00000217157.1,ENSMUST00000140622.7,ENSMUST00000068045.13,ENSMUST00000216863.1,ENSMUST00000127210.7,ENSMUST00000207765.1,ENSMUST00000129338.1,ENSMUST00000148196.2,ENSMUST00000144909.7	processed_transcript,retained_intron,protein_coding	151.878	128.994	131.967	123.132	125.26	127.604	125.699	115.967
ENSMUSG00000021076	Actr10	ENSMUST00000021479.5	protein_coding	28.7702	32.8538	34.1184	35.2697	36.4403	36.3786	31.2412	33.5016
ENSMUSG00000025228	Actr1a	ENSMUST00000040270.4	protein_coding	95.6902	93.9066	106.861	99.7986	94.9018	93.3365	85.0222	92.6732
ENSMUSG00000037351	Actr1b	ENSMUST00000162662.1,ENSMUST00000160043.1,ENSMUST00000159675.1,ENSMUST00000159448.7,ENSMUST00000162684.2,ENSMUST00000043951.9,ENSMUST00000160084.1	processed_transcript,retained_intron,protein_coding	86.7615	92.1576	101.749	97.6438	98.8803	102.338	92.9636	104.052
ENSMUSG00000020152	Actr2	ENSMUST00000000137.7,ENSMUST00000132022.1,ENSMUST00000134779.1	processed_transcript,retained_intron,protein_coding	61.2682	53.5994	50.3634	54.3222	49.6936	56.213	51.1339	53.6494
ENSMUSG00000026341	Actr3	ENSMUST00000027579.16,ENSMUST00000191544.6,ENSMUST00000178474.7,ENSMUST00000185280.1,ENSMUST00000188362.1,ENSMUST00000191004.6,ENSMUST00000188827.1,ENSMUST00000189192.1,ENSMUST00000187460.6,ENSMUST00000186008.6,ENSMUST00000191578.6,ENSMUST00000188497.6	nonsense_mediated_decay,retained_intron,protein_coding	88.1144	84.2199	79.2182	85.9629	73.1846	82.9072	81.9033	80.6247
ENSMUSG00000056367	Actr3b	ENSMUST00000198693.1,ENSMUST00000128727.7,ENSMUST00000088244.5	processed_transcript,protein_coding	27.0867	32.1273	39.5712	44.5124	34.1596	33.9575	23.1426	36.9153
ENSMUSG00000037761	Actr5	ENSMUST00000045644.8,ENSMUST00000183586.1,ENSMUST00000183731.7,ENSMUST00000142531.7,ENSMUST00000125390.7	nonsense_mediated_decay,processed_transcript,retained_intron,protein_coding	3.90818	4.73569	7.49771	5.95389	6.08182	4.59388	6.21155	5.4553
ENSMUSG00000019948	Actr6	ENSMUST00000218965.1,ENSMUST00000020109.4,ENSMUST00000220059.1,ENSMUST00000218568.1,ENSMUST00000218442.1,ENSMUST00000220388.1	nonsense_mediated_decay,processed_transcript,protein_coding	6.37333	6.72683	6.05876	6.124	6.03114	7.91513	5.60874	7.06177
ENSMUSG00000015971	Actr8	ENSMUST00000016115.4	protein_coding	23.5693	24.1897	29.2335	27.558	26.2785	26.3217	21.6749	27.6781
ENSMUSG00000046615	Actrt1	ENSMUST00000059466.2	protein_coding
ENSMUSG00000051276	Actrt2	ENSMUST00000060062.4	protein_coding
ENSMUSG00000037737	Actrt3	ENSMUST00000047630.6	protein_coding	0	0	0	0	0.0253409	0	0	0
ENSMUSG00000026836	Acvr1	ENSMUST00000056376.11,ENSMUST00000090935.8,ENSMUST00000145495.7,ENSMUST00000126407.1,ENSMUST00000112601.8,ENSMUST00000112599.7	processed_transcript,protein_coding	14.5805	16.7364	14.0487	12.7016	11.9102	13.7506	19.2375	11.4796
ENSMUSG00000000532	Acvr1b	ENSMUST00000000544.10	protein_coding	19.4206	19.5078	16.3586	19.6195	17.5866	18.9032	20.1548	19.6792
ENSMUSG00000026834	Acvr1c	ENSMUST00000112607.2,ENSMUST00000028178.13,ENSMUST00000112608.8,ENSMUST00000100085.7,ENSMUST00000154453.1	protein_coding	0.0901887	0.430517	0.0757344	0.170111	0.0253409	0	1.20562	0
ENSMUSG00000052155	Acvr2a	ENSMUST00000156681.1,ENSMUST00000063886.3	processed_transcript,protein_coding	21.1643	18.593	12.0796	18.3153	14.7738	20.7656	16.9311	21.3192
ENSMUSG00000061393	Acvr2b	ENSMUST00000165044.2,ENSMUST00000217621.1,ENSMUST00000215746.1,ENSMUST00000213431.1,ENSMUST00000213389.1,ENSMUST00000035093.14	retained_intron,protein_coding	2.82591	4.65497	2.72644	3.51563	3.47171	3.56957	4.48175	4.08311
ENSMUSG00000000530	Acvrl1	ENSMUST00000120754.1,ENSMUST00000000542.13,ENSMUST00000128525.1,ENSMUST00000119063.7,ENSMUST00000130432.7,ENSMUST00000128868.1,ENSMUST00000120028.7,ENSMUST00000121718.7,ENSMUST00000124151.1,ENSMUST00000144229.7,ENSMUST00000117984.7	processed_transcript,retained_intron,protein_coding	43.2605	36.298	42.2977	37.1977	42.0659	39.7619	34.3601	36.3129
ENSMUSG00000023262	Acy1	ENSMUST00000190972.2,ENSMUST00000189097.6,ENSMUST00000190900.1,ENSMUST00000217531.1,ENSMUST00000214275.1,ENSMUST00000190851.2,ENSMUST00000190803.1,ENSMUST00000024031.12,ENSMUST00000215395.1,ENSMUST00000187324.7,ENSMUST00000215506.1,ENSMUST00000216400.1	nonsense_mediated_decay,retained_intron,protein_coding	10.1011	8.79869	14.3517	12.6449	9.27478	9.374	8.12481	10.3082
ENSMUSG00000024866	Acy3	ENSMUST00000054030.7	protein_coding	24.3209	25.535	34.8	26.9059	27.2668	25.2974	31.5033	22.3902
ENSMUSG00000008822	Acyp1	ENSMUST00000065913.7,ENSMUST00000008966.12,ENSMUST00000121930.1,ENSMUST00000117138.2	protein_coding	9.80051	8.79869	10.7164	9.92315	10.2377	9.87064	9.12076	10.6094
ENSMUSG00000060923	Acyp2	ENSMUST00000074613.3	protein_coding	51.6781	47.5721	50.6285	54.7758	53.1146	48.4841	39.3922	52.6453
ENSMUSG00000017697	Ada	ENSMUST00000017841.3,ENSMUST00000156939.1	processed_transcript,protein_coding	0.541132	0.80722	0.416539	0.90726	0.658864	0.869113	0.943527	0.903639
ENSMUSG00000027719	Adad1	ENSMUST00000144629.7,ENSMUST00000148157.1,ENSMUST00000029274.13,ENSMUST00000147773.2,ENSMUST00000141736.1	retained_intron,protein_coding
ENSMUSG00000024266	Adad2	ENSMUST00000098361.3	protein_coding
ENSMUSG00000027259	Adal	ENSMUST00000156132.1,ENSMUST00000066155.5,ENSMUST00000110662.8,ENSMUST00000147271.7,ENSMUST00000152164.1,ENSMUST00000146750.7,ENSMUST00000130221.7,ENSMUST00000028702.9,ENSMUST00000110665.7,ENSMUST00000119031.7	processed_transcript,retained_intron,protein_coding	12.3258	12.189	10.3756	11.284	8.56523	8.10137	8.17723	8.96945
ENSMUSG00000054693	Adam10	ENSMUST00000145377.1,ENSMUST00000144537.1,ENSMUST00000067880.12,ENSMUST00000140205.7	nonsense_mediated_decay,retained_intron,protein_coding	54.474	47.7067	42.1841	47.2626	37.0484	45.9078	52.2609	42.1029
ENSMUSG00000020926	Adam11	ENSMUST00000141563.7,ENSMUST00000103081.9,ENSMUST00000068150.6,ENSMUST00000143269.1,ENSMUST00000135513.1,ENSMUST00000134296.7,ENSMUST00000142912.1,ENSMUST00000124879.7,ENSMUST00000126024.1	processed_transcript,protein_coding	19.3004	24.6202	20.827	16.6993	24.5554	22.1003	36.5617	23.1599
ENSMUSG00000054555	Adam12	ENSMUST00000206426.1,ENSMUST00000138363.1,ENSMUST00000154144.1,ENSMUST00000206313.1,ENSMUST00000127524.1,ENSMUST00000134504.7,ENSMUST00000067680.10	processed_transcript,retained_intron,protein_coding	1.38289	0.484332	0.795212	0.170111	1.36841	1.14847	1.25804	1.07098
ENSMUSG00000028041	Adam15	ENSMUST00000155295.7,ENSMUST00000139705.1,ENSMUST00000134839.7,ENSMUST00000144608.1,ENSMUST00000184651.7,ENSMUST00000107446.7,ENSMUST00000107448.8,ENSMUST00000148068.7,ENSMUST00000155868.1,ENSMUST00000156250.1,ENSMUST00000074582.6,ENSMUST00000134590.1,ENSMUST00000029676.11	nonsense_mediated_decay,processed_transcript,retained_intron,protein_coding	90.0985	72.9457	87.5112	68.9801	94.5217	82.3174	72.5991	78.0476
ENSMUSG00000052593	Adam17	ENSMUST00000141799.1,ENSMUST00000155115.1,ENSMUST00000142092.1,ENSMUST00000127974.7,ENSMUST00000132339.1,ENSMUST00000101551.9,ENSMUST00000064536.12,ENSMUST00000145118.7	nonsense_mediated_decay,processed_transcript,retained_intron,protein_coding	42.8096	39.6345	29.4607	37.7363	29.9783	36.4407	31.5819	35.3089
ENSMUSG00000031552	Adam18	ENSMUST00000033957.11,ENSMUST00000138232.1,ENSMUST00000173833.2	nonsense_mediated_decay,protein_coding	0	0	0	0	0	0	0.0524181	0
ENSMUSG00000011256	Adam19	ENSMUST00000151565.7,ENSMUST00000137014.1,ENSMUST00000011400.7,ENSMUST00000153410.1	processed_transcript,retained_intron,protein_coding	97.975	93.6375	78.3852	71.9003	77.6446	72.3847	116.997	75.1024
ENSMUSG00000072647	Adam1a	ENSMUST00000100757.5	protein_coding	1.92403	1.1032	1.24962	0.878908	1.57114	1.21055	1.80843	1.97462
ENSMUSG00000062438	Adam1b	ENSMUST00000079368.4	protein_coding	0	0.0269073	0	0	0	0	0.0262091	0
ENSMUSG00000022039	Adam2	ENSMUST00000022618.5	protein_coding	0	0	0	0.0283519	0	0.0310397	0	0.0334681
ENSMUSG00000046282	Adam20	ENSMUST00000056331.7	protein_coding
ENSMUSG00000008438	Adam21	ENSMUST00000008582.3	protein_coding	0.180377	0.0269073	0.0378672	0.0283519	0.177386	0.0310397	0.0786272	0.0334681
ENSMUSG00000040537	Adam22	ENSMUST00000123168.7,ENSMUST00000115388.8,ENSMUST00000136524.7,ENSMUST00000154935.7,ENSMUST00000136808.7,ENSMUST00000144241.7,ENSMUST00000124121.7,ENSMUST00000126384.7,ENSMUST00000050166.13,ENSMUST00000115386.7,ENSMUST00000138652.1,ENSMUST00000088744.11,ENSMUST00000046838.13,ENSMUST00000115385.1,ENSMUST00000130315.7,ENSMUST00000139841.7,ENSMUST00000199853.1,ENSMUST00000197700.4,ENSMUST00000143929…	nonsense_mediated_decay,processed_transcript,retained_intron,protein_coding	14.34	15.4448	12.0039	14.4595	8.97069	13.5644	14.3364	15.73
ENSMUSG00000025964	Adam23	ENSMUST00000185616.1,ENSMUST00000182642.7,ENSMUST00000134704.2,ENSMUST00000114101.7,ENSMUST00000187844.1,ENSMUST00000141545.2,ENSMUST00000146403.7,ENSMUST00000114103.7,ENSMUST00000087374.9,ENSMUST00000114107.2,ENSMUST00000190658.6,ENSMUST00000097717.8	processed_transcript,retained_intron,protein_coding	8.05686	7.02281	4.77127	4.22443	4.35864	3.22813	4.45554	2.64398
ENSMUSG00000046723	Adam24	ENSMUST00000051614.4	protein_coding
ENSMUSG00000071937	Adam25	ENSMUST00000096663.4	protein_coding
ENSMUSG00000048516	Adam26a	ENSMUST00000049577.2	protein_coding
ENSMUSG00000063900	Adam26b	ENSMUST00000080135.4	protein_coding
ENSMUSG00000014725	Adam28	ENSMUST00000111072.7,ENSMUST00000022642.5	protein_coding
ENSMUSG00000046258	Adam29	ENSMUST00000053441.4	protein_coding
ENSMUSG00000031553	Adam3	ENSMUST00000169598.1,ENSMUST00000167703.7,ENSMUST00000166986.8,ENSMUST00000168662.7,ENSMUST00000167431.1,ENSMUST00000170318.7,ENSMUST00000033958.14,ENSMUST00000171438.7,ENSMUST00000171611.8,ENSMUST00000170740.7	nonsense_mediated_decay,processed_transcript,protein_coding
ENSMUSG00000043468	Adam30	ENSMUST00000198363.1,ENSMUST00000050342.4	protein_coding	0	0.0269073	0	0	0.0506819	0	0	0
ENSMUSG00000037437	Adam32	ENSMUST00000174059.1,ENSMUST00000173559.1,ENSMUST00000119720.7,ENSMUST00000156719.7,ENSMUST00000140573.7,ENSMUST00000173069.7,ENSMUST00000121438.8,ENSMUST00000133088.1	nonsense_mediated_decay,retained_intron,protein_coding	0.21044	0.188351	0.416539	0.283519	0.152046	0.217278	0.0524181	0.133872
ENSMUSG00000027318	Adam33	ENSMUST00000124481.1,ENSMUST00000110232.8,ENSMUST00000147333.1,ENSMUST00000135149.7,ENSMUST00000132436.7,ENSMUST00000183552.7,ENSMUST00000128828.7,ENSMUST00000132071.1,ENSMUST00000052104.9,ENSMUST00000184921.7,ENSMUST00000127343.7,ENSMUST00000149625.7,ENSMUST00000134742.7	nonsense_mediated_decay,processed_transcript,retained_intron,protein_coding	2.82591	5.91961	2.99151	1.19078	3.47171	2.32798	7.46958	1.77381
ENSMUSG00000079058	Adam34	ENSMUST00000212185.1,ENSMUST00000110411.3	protein_coding
ENSMUSG00000054033	Adam39	ENSMUST00000066814.6	protein_coding
ENSMUSG00000072972	Adam4	ENSMUST00000085319.3	protein_coding	0.390818	0.349795	0.151469	0.170111	0.152046	0	0.131045	0.334681
ENSMUSG00000031554	Adam5	ENSMUST00000118419.1,ENSMUST00000209935.1,ENSMUST00000130939.1,ENSMUST00000132180.7,ENSMUST00000050300.14	processed_transcript,protein_coding	0.150314	0.242166	0.113602	0.141759	0.177386	0.341437	0.0524181	0.100404
ENSMUSG00000043945	Adam6a	ENSMUST00000053086.2	protein_coding
ENSMUSG00000051804	Adam6b	ENSMUST00000063317.3	protein_coding	0	0	0	0.0283519	0.0253409	0	0	0
ENSMUSG00000022056	Adam7	ENSMUST00000128069.1,ENSMUST00000022640.7	retained_intron,protein_coding
ENSMUSG00000025473	Adam8	ENSMUST00000106069.8,ENSMUST00000173209.1,ENSMUST00000132903.1,ENSMUST00000128332.7,ENSMUST00000026546.15,ENSMUST00000149915.1,ENSMUST00000148670.7,ENSMUST00000156647.7	nonsense_mediated_decay,processed_transcript,retained_intron,protein_coding	1.41296	1.13011	0.946681	0.793852	1.57114	1.24159	1.33666	1.27179
ENSMUSG00000031555	Adam9	ENSMUST00000211319.1,ENSMUST00000207132.1,ENSMUST00000208247.2,ENSMUST00000084032.5,ENSMUST00000084035.11	nonsense_mediated_decay,protein_coding	54.7145	48.8368	46.1223	46.6105	42.8769	57.765	55.3798	55.0216
ENSMUSG00000022057	Adamdec1	ENSMUST00000022641.7	protein_coding	0	0	0	0	0.0506819	0.0310397	0.0524181	0
ENSMUSG00000022893	Adamts1	ENSMUST00000125897.1,ENSMUST00000023610.14,ENSMUST00000138474.1	processed_transcript,protein_coding	57.5103	72.4345	47.5612	46.1285	50.7579	49.0428	41.4103	38.5218
ENSMUSG00000024299	Adamts10	ENSMUST00000172922.7,ENSMUST00000174666.1,ENSMUST00000174104.7,ENSMUST00000174348.7,ENSMUST00000173931.7,ENSMUST00000173241.7,ENSMUST00000173030.7,ENSMUST00000087623.12,ENSMUST00000173013.7,ENSMUST00000173972.7,ENSMUST00000173813.7,ENSMUST00000174170.1	nonsense_mediated_decay,processed_transcript,retained_intron,protein_coding	47.8601	40.6301	41.2753	30.6767	41.0523	33.3056	46.9667	32.0959
ENSMUSG00000047497	Adamts12	ENSMUST00000061318.7	protein_coding	2.19459	1.77588	1.24962	1.04902	1.14034	2.51422	2.67333	1.63994
ENSMUSG00000014852	Adamts13	ENSMUST00000014996.13,ENSMUST00000147216.1,ENSMUST00000102891.3	processed_transcript,protein_coding
ENSMUSG00000059901	Adamts14	ENSMUST00000092486.10,ENSMUST00000120336.1	protein_coding	3.84805	2.44857	2.27203	2.60837	1.72318	1.52095	1.46771	2.24236
ENSMUSG00000033453	Adamts15	ENSMUST00000216215.1,ENSMUST00000217070.1,ENSMUST00000065112.6	retained_intron,protein_coding	11.0631	17.2207	12.3826	7.655	14.5204	11.7641	18.8705	11.3122
ENSMUSG00000049538	Adamts16	ENSMUST00000109694.2,ENSMUST00000123552.7,ENSMUST00000080145.12,ENSMUST00000130726.1	nonsense_mediated_decay,retained_intron,protein_coding	0.0901887	0	0	0	0	0	0	0
ENSMUSG00000058145	Adamts17	ENSMUST00000138009.1,ENSMUST00000147880.7,ENSMUST00000098382.9,ENSMUST00000148538.7,ENSMUST00000156396.7,ENSMUST00000125014.1,ENSMUST00000107478.8,ENSMUST00000154103.1	processed_transcript,retained_intron,protein_coding	2.28478	1.69516	1.28749	2.49496	0.684205	0.496636	0.786272	0.502022
ENSMUSG00000053399	Adamts18	ENSMUST00000212437.1,ENSMUST00000212665.1,ENSMUST00000213061.1,ENSMUST00000093113.4,ENSMUST00000213078.1,ENSMUST00000212527.1,ENSMUST00000213076.1	nonsense_mediated_decay,processed_transcript,retained_intron,protein_coding	0	0	0	0	0	0.0310397	0.0524181	0.0334681
ENSMUSG00000053441	Adamts19	ENSMUST00000052907.5	protein_coding	1.08226	1.93733	1.77976	0.567037	1.72318	0.744954	5.84462	0.435085
ENSMUSG00000036545	Adamts2	ENSMUST00000040523.8,ENSMUST00000142118.1,ENSMUST00000127534.1,ENSMUST00000125988.1	processed_transcript,protein_coding	34.7527	31.5623	29.2335	22.3129	34.413	30.6362	40.8337	25.1345
ENSMUSG00000022449	Adamts20	ENSMUST00000155907.1,ENSMUST00000128797.1,ENSMUST00000129195.7,ENSMUST00000035342.10	processed_transcript,retained_intron,protein_coding	0.541132	0.941756	0.605876	0.45363	0.684205	0.186238	0.5766	0.468553
ENSMUSG00000043635	Adamts3	ENSMUST00000163159.7,ENSMUST00000061427.9,ENSMUST00000196507.1,ENSMUST00000198151.1	processed_transcript,protein_coding	4.84013	4.92404	4.08966	5.38686	2.23	3.07293	3.87894	3.01213
ENSMUSG00000006403	Adamts4	ENSMUST00000219033.1,ENSMUST00000111315.8,ENSMUST00000111314.1	protein_coding	3.81799	2.66382	2.27203	2.2965	2.61012	3.47645	2.72574	2.47664
ENSMUSG00000022894	Adamts5	ENSMUST00000023611.5	protein_coding	47.1988	34.0109	29.5743	30.9602	36.0855	40.5689	30.5336	37.4843
ENSMUSG00000046169	Adamts6	ENSMUST00000065766.6	protein_coding	2.52528	2.23331	1.13602	2.43826	1.41909	2.7315	2.90921	1.94115
ENSMUSG00000032363	Adamts7	ENSMUST00000124441.1,ENSMUST00000144943.1,ENSMUST00000147250.7,ENSMUST00000138227.1,ENSMUST00000113059.7,ENSMUST00000167122.7,ENSMUST00000134996.7,ENSMUST00000113060.2	nonsense_mediated_decay,processed_transcript,retained_intron,protein_coding	22.9681	28.172	28.1353	37.3961	25.7464	26.7563	29.6949	35.6435
ENSMUSG00000031994	Adamts8	ENSMUST00000163037.1,ENSMUST00000068135.12	nonsense_mediated_decay,protein_coding	0.901887	4.97785	8.52013	0.396926	4.86546	0.682874	12.4755	0.870171
ENSMUSG00000030022	Adamts9	ENSMUST00000130314.1,ENSMUST00000125490.7,ENSMUST00000203690.1,ENSMUST00000167391.1,ENSMUST00000136751.1,ENSMUST00000113438.7	processed_transcript,retained_intron,protein_coding	22.6975	23.3017	17.9112	20.3566	21.8185	31.3812	21.937	26.4063
ENSMUSG00000066113	Adamtsl1	ENSMUST00000107178.8,ENSMUST00000150043.1,ENSMUST00000107177.1,ENSMUST00000141889.7,ENSMUST00000147066.1,ENSMUST00000136418.1,ENSMUST00000120678.1,ENSMUST00000048885.11,ENSMUST00000136320.1,ENSMUST00000126654.1,ENSMUST00000130474.1,ENSMUST00000213098.1	processed_transcript,retained_intron,protein_coding	3.66767	3.06743	3.14298	2.15474	2.6608	3.07293	3.87894	2.17543
ENSMUSG00000036040	Adamtsl2	ENSMUST00000091233.6,ENSMUST00000143246.1,ENSMUST00000169787.7,ENSMUST00000139633.1,ENSMUST00000130600.1	processed_transcript,retained_intron,protein_coding	20.2323	14.5569	13.6322	5.52861	20.2474	14.5576	17.3242	9.77269
ENSMUSG00000070469	Adamtsl3	ENSMUST00000172784.1,ENSMUST00000174495.1,ENSMUST00000173828.2,ENSMUST00000172490.1,ENSMUST00000173287.7	processed_transcript,retained_intron,protein_coding	8.56793	6.88827	5.79369	4.70641	5.0175	7.20122	6.29018	6.9279
ENSMUSG00000015850	Adamtsl4	ENSMUST00000151054.1,ENSMUST00000015994.3,ENSMUST00000117782.7,ENSMUST00000148854.1,ENSMUST00000124410.1	processed_transcript,protein_coding	41.1862	61.9137	53.6579	47.4894	50.8339	46.6217	68.065	52.8461
ENSMUSG00000043822	Adamtsl5	ENSMUST00000137576.7,ENSMUST00000128845.7,ENSMUST00000095446.9,ENSMUST00000105352.1,ENSMUST00000137571.1,ENSMUST00000124789.7,ENSMUST00000138705.2	processed_transcript,retained_intron,protein_coding	98.456	105.8	100.462	95.3757	114.541	122.266	97.4977	131.73
ENSMUSG00000056413	Adap1	ENSMUST00000156815.1,ENSMUST00000123748.1,ENSMUST00000196271.4,ENSMUST00000151450.7,ENSMUST00000110865.1,ENSMUST00000126762.7	processed_transcript,retained_intron,protein_coding	5.29107	6.05415	7.15691	5.10334	4.61205	5.68027	4.63901	3.44721
ENSMUSG00000020709	Adap2	ENSMUST00000021050.13,ENSMUST00000134118.1	nonsense_mediated_decay,protein_coding	13.1375	11.0051	8.48226	9.46952	10.8966	9.56024	10.4574	11.1449
ENSMUSG00000027951	Adar	ENSMUST00000123691.1,ENSMUST00000131030.1,ENSMUST00000098924.8,ENSMUST00000118341.5,ENSMUST00000029563.13,ENSMUST00000150637.1,ENSMUST00000121094.7,ENSMUST00000197253.1,ENSMUST00000107405.5	processed_transcript,retained_intron,protein_coding	29.612	28.4141	28.9306	22.7666	26.2279	24.18	29.7735	23.8962
ENSMUSG00000020262	Adarb1	ENSMUST00000150227.7,ENSMUST00000149738.7,ENSMUST00000098374.8,ENSMUST00000154607.7,ENSMUST00000105406.7,ENSMUST00000146319.1,ENSMUST00000105404.8,ENSMUST00000156583.7,ENSMUST00000126073.7,ENSMUST00000020496.13,ENSMUST00000144547.7,ENSMUST00000150512.7,ENSMUST00000155117.1	nonsense_mediated_decay,retained_intron,protein_coding	38.1799	32.6117	32.1871	28.3519	29.1167	32.4365	31.2412	28.6152
ENSMUSG00000052551	Adarb2	ENSMUST00000064473.12,ENSMUST00000135574.7,ENSMUST00000123187.1,ENSMUST00000139438.1	protein_coding	0	0	0	0.0283519	0	0	0	0
ENSMUSG00000031949	Adat1	ENSMUST00000120457.1,ENSMUST00000139820.7,ENSMUST00000034427.11	protein_coding	2.55535	2.9329	2.4235	3.51563	2.71148	2.79358	2.83058	2.51011
ENSMUSG00000019808	Adat2	ENSMUST00000019944.8	protein_coding	0.962013	2.15259	1.21175	1.92793	2.05262	1.67615	1.78222	1.97462
ENSMUSG00000035370	Adat3	ENSMUST00000038411.4,ENSMUST00000180350.1,ENSMUST00000219462.1,ENSMUST00000079883.10,ENSMUST00000178231.1,ENSMUST00000218067.1	nonsense_mediated_decay,processed_transcript,protein_coding	22.2766	21.8487	29.9151	23.5604	21.8439	21.5105	22.4874	18.1062
ENSMUSG00000021044	Adck1	ENSMUST00000101165.8,ENSMUST00000166940.1	protein_coding	18.8194	21.7411	23.8185	26.5941	25.9491	27.5943	20.0761	28.0797
ENSMUSG00000046947	Adck2	ENSMUST00000127427.1,ENSMUST00000145788.7,ENSMUST00000134913.2,ENSMUST00000051249.12,ENSMUST00000149304.1,ENSMUST00000140364.7	nonsense_mediated_decay,retained_intron,protein_coding	7.99673	9.33684	7.80065	10.3201	10.111	10.3052	10.6147	9.57188
ENSMUSG00000022550	Adck5	ENSMUST00000160296.1,ENSMUST00000159005.1,ENSMUST00000162139.7,ENSMUST00000161783.7,ENSMUST00000161311.7,ENSMUST00000162254.1,ENSMUST00000159049.1,ENSMUST00000159949.7,ENSMUST00000161732.7,ENSMUST00000160094.1,ENSMUST00000161612.7,ENSMUST00000160410.7,ENSMUST00000160784.7,ENSMUST00000162503.7	nonsense_mediated_decay,processed_transcript,retained_intron,protein_coding	5.47145	4.7895	6.43743	5.33015	5.47364	4.06621	4.95351	4.31739
ENSMUSG00000020431	Adcy1	ENSMUST00000020706.4,ENSMUST00000135398.1	processed_transcript,protein_coding	1.14239	25.831	11.7767	2.40991	10.7952	6.17691	35.8802	4.58513
ENSMUSG00000026567	Adcy10	ENSMUST00000195194.1,ENSMUST00000193149.1,ENSMUST00000194745.1,ENSMUST00000111439.7,ENSMUST00000111440.7,ENSMUST00000148550.7,ENSMUST00000155216.7,ENSMUST00000124037.1,ENSMUST00000027852.14,ENSMUST00000194554.1	nonsense_mediated_decay,processed_transcript,retained_intron,protein_coding	0.0601258	0.0269073	0.0378672	0	0.0253409	0.0931192	0.0786272	0
ENSMUSG00000021536	Adcy2	ENSMUST00000022013.7	protein_coding	0.571195	0.269073	0.454407	0.368574	0.380114	0.0310397	0.235882	0.167341
ENSMUSG00000020654	Adcy3	ENSMUST00000152065.7,ENSMUST00000127110.1,ENSMUST00000150944.1,ENSMUST00000152792.7,ENSMUST00000127756.7,ENSMUST00000134680.1,ENSMUST00000124505.7,ENSMUST00000020984.8	processed_transcript,retained_intron,protein_coding	9.16918	7.88385	6.89183	5.81213	7.75432	6.98394	8.41311	7.73113
ENSMUSG00000022220	Adcy4	ENSMUST00000002398.7,ENSMUST00000170223.7	protein_coding	38.691	27.3917	31.8085	27.0477	31.8029	32.1882	28.2534	30.5898
ENSMUSG00000022840	Adcy5	ENSMUST00000114913.1	protein_coding	145.985	160.018	148.061	125.712	92.5451	99.0478	119.88	104.989
ENSMUSG00000022994	Adcy6	ENSMUST00000096224.4	protein_coding	224.389	270.984	249.507	205.466	200.776	201.914	219.606	231.164
ENSMUSG00000031659	Adcy7	ENSMUST00000098521.3,ENSMUST00000210688.1,ENSMUST00000211311.1,ENSMUST00000171456.8,ENSMUST00000168545.7,ENSMUST00000169037.8	nonsense_mediated_decay,retained_intron,protein_coding	20.5931	15.8753	14.0109	13.8357	19.8673	17.972	24.0861	15.3953
ENSMUSG00000022376	Adcy8	ENSMUST00000023007.5	protein_coding	0.72151	1.53372	0.605876	0.90726	0.962955	0.807033	0.733854	1.17138
ENSMUSG00000005580	Adcy9	ENSMUST00000120080.7,ENSMUST00000005719.3,ENSMUST00000117801.7	protein_coding	21.3146	23.4901	15.109	22.0861	13.8615	24.1179	19.8403	25.6031
ENSMUSG00000024256	Adcyap1	ENSMUST00000064775.6	protein_coding
ENSMUSG00000029778	Adcyap1r1	ENSMUST00000172084.7,ENSMUST00000166962.7,ENSMUST00000165786.1,ENSMUST00000070756.11,ENSMUST00000167234.7,ENSMUST00000167484.1,ENSMUST00000165857.7,ENSMUST00000070736.11	protein_coding	15.783	13.346	13.1021	11.8794	13.5067	11.3916	12.79	9.94003
ENSMUSG00000029106	Add1	ENSMUST00000146295.7,ENSMUST00000137262.7,ENSMUST00000144226.1,ENSMUST00000114338.8,ENSMUST00000114340.8,ENSMUST00000135321.1,ENSMUST00000052836.13,ENSMUST00000114335.7,ENSMUST00000201810.3,ENSMUST00000147574.7,ENSMUST00000139044.1,ENSMUST00000145986.1,ENSMUST00000001108.10,ENSMUST00000201368.1,ENSMUST00000152805.1	processed_transcript,retained_intron,protein_coding	144.963	148.744	145.675	144.963	139.324	142.441	147.505	145.017
ENSMUSG00000030000	Add2	ENSMUST00000203529.2,ENSMUST00000203445.2,ENSMUST00000205034.2,ENSMUST00000204059.2,ENSMUST00000203786.2,ENSMUST00000203366.2,ENSMUST00000203196.2,ENSMUST00000203279.1,ENSMUST00000203724.2,ENSMUST00000032069.7	retained_intron,protein_coding	0.240503	0.188351	0.265071	0.396926	0.506819	0.0310397	0.707645	0.301213
ENSMUSG00000025026	Add3	ENSMUST00000050096.13,ENSMUST00000111741.8,ENSMUST00000025999.6	protein_coding	60.7271	61.1334	47.069	53.018	54.1789	61.707	71.4459	57.7659
ENSMUSG00000050994	Adgb	ENSMUST00000172530.7,ENSMUST00000208717.1,ENSMUST00000045328.13,ENSMUST00000179956.7,ENSMUST00000148816.7,ENSMUST00000132573.1	nonsense_mediated_decay,protein_coding	0.300629	0.242166	0.151469	0.396926	0.152046	0.0931192	0.629018	0.267745
ENSMUSG00000025475	Adgra1	ENSMUST00000026548.13,ENSMUST00000137584.1,ENSMUST00000129454.1	processed_transcript,retained_intron,protein_coding	0.300629	0.269073	0.113602	0.170111	0.27875	0.186238	0.104836	0.200809
ENSMUSG00000031486	Adgra2	ENSMUST00000179207.2,ENSMUST00000033876.13,ENSMUST00000179351.1,ENSMUST00000178514.7	nonsense_mediated_decay,protein_coding	22.2766	25.3198	20.8648	16.6993	21.8692	21.5416	31.2936	15.9978
ENSMUSG00000029090	Adgra3	ENSMUST00000196229.1,ENSMUST00000198818.1,ENSMUST00000199132.1,ENSMUST00000196915.4,ENSMUST00000198868.1,ENSMUST00000196177.1,ENSMUST00000030971.6	processed_transcript,retained_intron,protein_coding	21.3447	25.3467	17.4568	18.5988	21.0076	23.1867	23.693	22.2898
ENSMUSG00000034730	Adgrb1	ENSMUST00000185682.6,ENSMUST00000189353.6,ENSMUST00000186360.6,ENSMUST00000186095.1,ENSMUST00000042035.15,ENSMUST00000187599.1,ENSMUST00000187639.1,ENSMUST00000187485.6,ENSMUST00000189200.1,ENSMUST00000190524.6,ENSMUST00000170845.7	nonsense_mediated_decay,processed_transcript,protein_coding	0.390818	0.538146	0.340805	0.510334	0.532159	0.310397	0.812481	0.468553
ENSMUSG00000028782	Adgrb2	ENSMUST00000136787.2,ENSMUST00000149282.7,ENSMUST00000163625.1,ENSMUST00000106017.7,ENSMUST00000166118.1,ENSMUST00000120204.7,ENSMUST00000106015.8,ENSMUST00000121049.7,ENSMUST00000030571.6,ENSMUST00000106012.2,ENSMUST00000106018.8,ENSMUST00000136416.1,ENSMUST00000097868.9	retained_intron,protein_coding	1.6234	6.05415	4.96061	4.50795	5.22023	1.9555	8.25586	2.77785
ENSMUSG00000033569	Adgrb3	ENSMUST00000135518.7,ENSMUST00000041838.6,ENSMUST00000154102.1,ENSMUST00000190202.1,ENSMUST00000126096.7,ENSMUST00000134022.1,ENSMUST00000189254.1,ENSMUST00000151309.7,ENSMUST00000153568.7,ENSMUST00000126626.7,ENSMUST00000146592.7	processed_transcript,retained_intron,protein_coding	0.0300629	0	0	0	0	0	0	0
ENSMUSG00000044017	Adgrd1	ENSMUST00000056617.13,ENSMUST00000156437.2,ENSMUST00000155590.1	retained_intron,protein_coding	14.8811	10.5746	11.133	7.42819	10.8713	11.733	12.79	10.1408
ENSMUSG00000083722	Adgrd2-ps	ENSMUST00000118797.1	transcribed_unprocessed_pseudogene
ENSMUSG00000004730	Adgre1	ENSMUST00000004850.7,ENSMUST00000086763.11	protein_coding	8.62805	9.30993	6.5889	6.54928	10.9726	10.926	13.3928	9.10332
ENSMUSG00000032915	Adgre4	ENSMUST00000025004.6	protein_coding	0.751572	0.69959	0.492274	0.425278	0.962955	0.931192	1.41529	0.870171
[truncated: 37,056 more rows]
